# Supplementary material for: Birth weight discordance, gene expression, and DNA methylation: A scoping review of epigenetic twin studies
Source: PLoS One. 2025 Nov 19;20(11):e0315549. doi: 10.1371/journal.pone.0315549 (PMC12629465; doi:10.1371/journal.pone.0315549)
Supplement: S1 File — (XLSX) [file pone.0315549.s001.xlsx]

## Sheet: genes for GO
DNAm_placenta			Gene ontology terms of genes associated with DNA methylation chages in placenta samples of BWD twins						DNAm_birth		DNAm_adol_adult_saliva			DNAm_child_adult_blood			Nominally significant findings of gene ontology anlyses based on gene lists from BWD twin cohorts using cord blood, or blood or saliva later in life
HLA-B	Gordon_2012		GO term	Number of genes	%	P-Value	Benjamini		DNAJA4	Gordon_2012	PHKG2	Souren_2013		TMEM45B	Marsit_2013		GO term	Number of genes	%	P-Value	Benjamini
SCD			nervous system development	28	11.5	6.2e-13	7.6e-10		KLF1		APPL2			PDE3B			signal transduction	23	12.8	0.00063	0.66
CBLN1			positive regulation of transcription by RNA polymerase II	40	16.5	6.6e-10	4e-07		LMAN1L		STAMBPL1			UBQLN4			positive regulation of phosphatidylinositol 3-kinase/protein kinase B signal transduction	7	3.9	0.0057	1
IRXL1			regulation of transcription by RNA polymerase II	46	18.9	1.7e-08	7.1e-06		XIRP1		KANSL1			PSMA1			regulation of stem cell differentiation	3	1.7	0.015	1
CRABP1			chemical synaptic transmission	16	6.6	3.3e-08	1e-05		AHSP		PDIA4			LAMTOR2			positive regulation of epithelial cell proliferation	4	2.2	0.018	1
CD109			homophilic cell adhesion via plasma membrane adhesion molecules	13	5.3	3.7e-07	9.1e-05		SLC13A2		TIPARP			DPH7	Menni_2013		smoothened signaling pathway involved in spinal cord motor neuron cell fate specification	2	1.1	0.024	1
LY6K			synaptic membrane adhesion	6	2.5	1.9e-05	0.0039		TREML1		AOPEP			EDN2			smoothened signaling pathway involved in ventral spinal cord interneuron specification	2	1.1	0.024	1
ZNF606			modulation of chemical synaptic transmission	8	3.3	5.1e-05	0.009		GNB3		DIP2A			GLB1L3			regulation of hormone metabolic process	2	1.1	0.024	1
HTR3A			embryonic skeletal system morphogenesis	6	2.5	9.8e-05	0.015		MBD3		RASA3			IGF1R	Tsai_2015		negative regulation of smoothened signaling pathway	3	1.7	0.03	1
PLXDC1			anterior/posterior pattern specification	7	2.9	0.00059	0.08		EVA1A		APBA1			PIEZO2			activation of GTPase activity	3	1.7	0.035	1
CYP2C19			axonogenesis	7	2.9	0.00081	0.099		OCIAD1		H2AC11			KIF13B			positive regulation of cell projection organization	2	1.1	0.039	1
KALRN									RASSF8		BOC			HLA-DPA1
KRTAP13-1									COG1		ZNF438			OR1G1
C8orf55									S1PR1		HERC2			TUBA1C
KRTAP19-7									WRAP73		PPARGC1B			CD177	Tan_2014
ARHGAP8									PSME4		ADGRL1			LINC00331
RABL4									PSMD5		AGAP1			ENSG00000290601
BLOC1S2									FAM217B		CASC15			ZCCHC2
DEFB125									GRSF1		IGF2BP2			LINC01387	Chen_2016
DMRT2									SUFU		KLHL2			L3MBTL4
MIR548F5	Roifman_2016								APOLD1		ABHD17C			RPSA2
MIR663B									SORD		MROH5			DOCK1
DECR1									PTGDS		CYP2F1			KCNA4
ZNF300									APOLD1		LINC02762			IRAK4
LEPR									GALNT17		GLI2			MARCHF11
ARL9									PPM1D		CPM			BTBD3
SPG7									SLC5A1		SKAP1			CRYZ
C1orf173									HS6ST3		CADM2			TYW3
CCL28									CDK17		RASSF1			SLC9B1
PIEZO2									KCNA1		RUNX2			INAFM1
GPC6									ZNF784		VPS13B-DT			MTA1
CNTN4									GRM4		PAPOLA			TM6SF1
MAS1									STEAP1		TMEM64			ST6GAL2
LOX									CARHSP1		PRRT1			COMT
DAOA									DOK1		CORO1C			TXNRD2
PTPRN2									OVOL1		CELF4			RAB8B
PCDH10									MTHFS		RAB5B
WNK2									PPOX		ENSG00000248994
HLA-H									TMED9		ENSG00000300986
DCLK1									KCTD13		ENSG00000303348
MDGA2											ENSG00000224764
TEAD3											FLNB	Casey_2016
HS3ST4											LEFTY2
GSTO1											TATDN3
CCSER1											ENTREP2
NXPH1											BCR
LILRP2											DPP9
GNE											ABR
ANK1											CAST
NELL1											RELN
CACNA1H											LOC407835
LMF1											TCF12
OR1D2											PARP14
NEUROD4											KDM2A
SATB2											ZBTB12
SAMD12-AS1											DIPK1A
TSC22D1											EFNA5
SLC6A3											LGI4
RBFOX1											PELI2
PCDHA13											COL23A1
HCCAT3											CSNK1G2
OR14J1											FRAS1
C14orf23											TRIM15
HLA-DQA2											FCAR
ZNF175											ILDR1
SERPINH1											NOXO1
TSNARE1											SPRY2
LINC00865											MTMR2
EBF1											HCK
TLX1											GABPA
CACNA1E											TTLL5
ST3GAL1											ETV3L
SLIT2											MEG8
SLITRK3											MIR21
AMPH											IFT56
GABRR1											OAZ1
SLITRK1											SCRN1
SFTA3											ACACA
BTNL2											SP9
MAML2											WASF3
NBL1											SELP
WFDC6											DLX5
PCDHB1											AHCYL2
REXO1L2P											NCAM2
SLC6A1											PRPF3
HCG27											PPP1R7
ZNF785											CCDC14
MSRA											ENSG00000250971
SKIDA1											HYI
PCDHA10											LINC02111
DLG2											ENSG00000287860
TFAP2B											GRK7
ALX4											ENSG00000237087
ZIC4											ENSG00000240093
RNF175											SEC14L1
LRAT											LINC02017
GABBR1											RASGEF1B
ARHGEF10L											LINC02935
FGF14											LINC01449	genes further than 5kb from CG-sites
KRTAP21-1											RNU6-650P
RORB											HSBP1
KRT8											H2BC11
SLC18A1											LINC02664
HSPB6											ENSG00000307811
EOMES											ENSG00000302160
KCNJ16											TRIO
BCL11B											LINC00534
DIP2C											ENSG00000298040
ELAVL2											OR2V1
ANKAR											FAM153B
KCNQ2											LINC01104
GCSAML											STK32C
MEG8											ATL2
FLJ33360											SZT2
TAS2R38											ENSG00000290935
ANKRD30BL											AFF3
FRMD4A											DPYSL4
AQPEP											TCF7L2
DYRK1B
HS6ST3
STK32C
SPAG6
SYNJ2
TMEM37
PCDHB17
LHFPL3
ZNF470
RASA3
NLRP5
NR2E1
VGLL4
HOXD10
IRX5
OPCML
KNDC1
CDH13
CNTNAP4
MAPT
LINC00469
LRRC4
NR4A3
CRH
DNAH11
BCLAF1
CUZD1
REM1
DPP10
OR4E2
AJAP1
CYP11A1
PLCB4
LINC00698
CHP2
CDH10
PRKCZ
ANAPC11
GRIN2B
BHLHE22
PRDM16
NLRP8
RNF219-AS1
NPY2R
XKR6
IAH1
VAX1
PCDHB4
SDK2
GFRA1
RDH13
WNT3
NXPH4
TEX41
LZTFL1
SND1
PRDM2	newly annotated genes
AZIN2
ARHGEF4
THSD7B
GAD1
HOXD3
MYOSLID
KLF7
FLNB
PCLO
XRCC2
DLGAP2
NKX2-6
CYP7B1
MAILR
PAX2
CALY
SYT13
SIX6
ONECUT1
KRT15
PROKR2
KLF2-DT
PIWIL4-AS1
MIR12128
LINC02796
LINC01880
LINC01019
LINC02063
LINC00200
LINC02663
LINC01435
LINC01163
ENSG00000294169
ENSG00000285473
ENSG00000294675
ENSG00000297124
ENSG00000293990
ENSG00000294015
ENSG00000309683
ENSG00000287605
ENSG00000304085
ENSG00000288588
ENSG00000298203
ENSG00000248927
ENSG00000217455
ENSG00000300678
ENSG00000296007
ENSG00000288782
ENSG00000253471
ENSG00000253642
ENSG00000310361
ENSG00000253154
ENSG00000299497
ENSG00000295558
ENSG00000303659
ENSG00000286810
ENSG00000228566
ENSG00000293743
ENSG00000308482
ENSG00000294350
ENSG00000299616
ENSG00000295797
ENSG00000258661
ENSG00000300783
ENSG00000300830
ENSG00000271201
ENSG00000256982
ENSG00000308029
ENSG00000310422
ARX	He_2016
PPDPF
LRRC4C
ROBO2
SIX6
POU3F4
PRSS3
SLC6A5
EVX2
DMRT2
TBX22
SEMA6D
HOXA11
CDH11
CBLN1
HOXA10
SSTR3
DBH
EN1
NEFM
NPR3
CBFA2T3
KCNN4
NEFL
CA10
ETV7
PCDHA3
SLIT2
PCDHA1
SLITRK2
DPP6
GCM2
PIWIL4
KLK6
TBX4
THEG
ZFPM2
SOHLH1
NETO1
DPYSL4
LRAT
HOXB5
COL12A1
ZIC1
TBX19
ONECUT1
OR3A1
ZIC3
CYP11A1
HOXA5
NPBWR1
PAX9
CRMP1
HNF4A
HOXD10

## Sheet: He_2016
PLACENTA - sFGR		Shi et al. 2023		https://doi.org/10.1096/fj.202300742R			Supplementary Dataset:	https://faseb.onlinelibrary.wiley.com/doi/10.1096/fj.202300742R
Five differential methylation promoters were identified in all three sFGR studies.					Shi et al., 2023; He et al., 2016; Roifman et al., 2016; Gordon et al., 2012
Gene Symbol	present EPIC array			Previous LHC-BS		Gene Symbol	Previous 450 k				firt ranking 400 genes in placenta MZ
CYP11A1	cg00615746	Hypo		chr 15: 74658053-74660753	Hypo	CYP11A1	cg20330630	Hypo
	cg06285340
	cg23808031
AMPH	cg11010397	Hypo		chr 7: 38670520-38673220	Hypo	AMPH	cg11010397	Hypo			cg10293925
											cg09966445
OR1D2	cg23490425	Hypo		chr 17: 2995790-2998490	Hypo	OR1D2	cg23490425	Hypo
SPAG6	cg03686496	Hyper		chr 10: 22632199-22634899	Hyper	SPAG6					cg06908778
	cg12610471	Hypo					cg12610471	Hypo			cg25802093
ELAVL2	cg00407093	Hypo		chr 9: 23821343-23824043	Hypo	ELAVL2	cg00809988	Hyper	RNA binding protein recognizes AU-rich elements in the 3' UTRs of gene transcripts, regulating gene expression post-transcriptionally
									expressed specifically in neurons and primarily localizes to the cytoplasm
									it forms a cytosolic complex with the normally nuclear-localized ELAVL1 protein
He et al., 2016	doi: 10.1038/srep20181			Supplementary Dataset:	https://www.nature.com/articles/srep20181#Sec19
Gene Symbol	Gene Name	EntrezGene	Ensembl
ARX	aristaless related homeobox	170302	ENSG00000004848
PPDPF	pancreatic progenitor cell differentiation and proliferation factor homolog (zebrafish)	79144	ENSG00000125534
LRRC4C	leucine rich repeat containing 4C	57689	ENSG00000148948
ROBO2	roundabout, axon guidance receptor, homolog 2 (Drosophila)	6092	ENSG00000185008
SIX6	SIX homeobox 6	4990	ENSG00000184302
POU3F4	POU class 3 homeobox 4	5456	ENSG00000196767
PRSS3	protease, serine, 3	5646	ENSG00000010438
SLC6A5	solute carrier family 6 (neurotransmitter transporter, glycine), member 5	9152	ENSG00000165970
EVX2	even-skipped homeobox 2	344191	ENSG00000174279
DMRT2	doublesex and mab-3 related transcription factor 2	10655	ENSG00000173253
TBX22	T-box 22	50945	ENSG00000122145
SEMA6D	sema domain, transmembrane domain (TM), and cytoplasmic domain, (semaphorin) 6D	80031	ENSG00000137872
HOXA11	homeobox A11	3207	ENSG00000005073
CDH11	cadherin 11, type 2, OB-cadherin (osteoblast)	1009	ENSG00000140937
CBLN1	cerebellin 1 precursor	869	ENSG00000102924
HOXA10	homeobox A10	3206	ENSG00000253293
SSTR3	somatostatin receptor 3	6753	ENSG00000183473
DBH	dopamine beta-hydroxylase (dopamine beta-monooxygenase)	1621	ENSG00000123454
EN1	engrailed homeobox 1	2019	ENSG00000163064
NEFM	neurofilament, medium polypeptide	4741	ENSG00000104722
NPR3	natriuretic peptide receptor C/guanylate cyclase C (atrionatriuretic peptide receptor C)	4883	ENSG00000113389
CBFA2T3	core-binding factor, runt domain, alpha subunit 2; translocated to, 3	863	ENSG00000129993
KCNN4	potassium intermediate/small conductance calcium-activated channel, subfamily N, member 4	3783	ENSG00000104783
NEFL	neurofilament, light polypeptide	4747	ENSG00000277586
CA10	carbonic anhydrase X	56934	ENSG00000154975
ETV7	ets variant 7	51513	ENSG00000010030
PCDHA3	protocadherin alpha 3	56145	ENSG00000255408
SLIT2	slit homolog 2 (Drosophila)	9353	ENSG00000145147
PCDHA1	protocadherin alpha 1	56147	ENSG00000204970
SLITRK2	SLIT and NTRK-like family, member 2	84631	ENSG00000185985
DPP6	dipeptidyl-peptidase 6	1804	ENSG00000130226
GCM2	glial cells missing homolog 2 (Drosophila)	9247	ENSG00000124827
PIWIL4	piwi-like 4 (Drosophila)	143689	ENSG00000134627
KLK6	kallikrein-related peptidase 6	5653	ENSG00000167755
TBX4	T-box 4	9496	ENSG00000121075
THEG	theg spermatid protein	51298	ENSG00000105549
ZFPM2	zinc finger protein, multitype 2	23414	ENSG00000169946
SOHLH1	spermatogenesis and oogenesis specific basic helix-loop-helix 1	402381	ENSG00000165643
NETO1	neuropilin (NRP) and tolloid (TLL)-like 1	81832	ENSG00000166342
DPYSL4	dihydropyrimidinase-like 4	10570	ENSG00000151640
LRAT	lecithin retinol acyltransferase (phosphatidylcholine--retinol O-acyltransferase)	9227	ENSG00000121207
HOXB5	homeobox B5	3215	ENSG00000120075
COL12A1	collagen, type XII, alpha 1	1303	ENSG00000111799
ZIC1	Zic family member 1	7545	ENSG00000152977
TBX19	T-box 19	9095	ENSG00000143178
ONECUT1	one cut homeobox 1	3175	ENSG00000169856
OR3A1	olfactory receptor, family 3, subfamily A, member 1	4994	ENSG00000180090
ZIC3	Zic family member 3	7547	ENSG00000156925
CYP11A1	cytochrome P450, family 11, subfamily A, polypeptide 1	1583	ENSG00000140459
HOXA5	homeobox A5	3202	ENSG00000106004
NPBWR1	neuropeptides B/W receptor 1	2831	ENSG00000183729
PAX9	paired box 9	5083	ENSG00000198807
CRMP1	collapsin response mediator protein 1	1400	ENSG00000072832
HNF4A	hepatocyte nuclear factor 4, alpha	3172	ENSG00000101076
HOXD10	homeobox D10	3236	ENSG00000128710

## Sheet: Roifman_2016
Roifman et al. 2016							doi: 10.1186/s13148-016-0238-x			Supplementary Tables:	https://clinicalepigeneticsjournal.biomedcentral.com/articles/10.1186/s13148-016-0238-x#Sec21									gene names in color were fetched later using
CpG_affected_IUGR	Gene	delta beta	DNAm gain or loss	pvalue limma	pvalue unpaired	pvalue paired	CHR	MAPINFO	Strand	UCSC_RefGene_Name	UCSC_RefGene_Accession	UCSC_RefGene_Group	UCSC_CpG_Islands_Name	Relation_to_UCSC_CpG_Island	Phantom	DMR	Enhancer	Regulatory_Feature_Group	DHS	https://genome.ucsc.edu/
cg22626579	PRKCZ	-0.102634	Loss	0.0014484	0.0104118	0.0078125	1	2038628	R	PRKCZ;PRKCZ;PRKCZ	NM_001033582;NM_002744;NM_001033581	5'UTR;Body;5'UTR	chr1:2038555-2038863	Island			NA		NA
cg15823330	PRDM16	-0.102459	Loss	0.00997846	0.0498834	0.078125	1	3207539	R	PRDM16;PRDM16	NM_022114;NM_199454	Body;Body	chr1:3203765-3204453	S_Shelf			NA		NA
cg15605704	AJAP1	-0.102937	Loss	0.0305828	0.0281274	0.0234375	1	4770676	F	AJAP1;AJAP1	NM_018836;NM_001042478	Body;Body	chr1:4771652-4772545	N_Shore			TRUE		NA
cg10953378	PRDM2	-0.104613	Loss	9.13276e-05	0.0010878	0.0078125	1	14024101	F			2.5 kb upstr	chr1:14026481-14027200	N_Shelf			NA		NA
cg18759743	ARHGEF10L	-0.114013	Loss	0.0417238	0.0379176	0.0078125	1	17972339	R	ARHGEF10L;ARHGEF10L	NM_001011722;NM_018125	Body;Body					NA		NA
cg16650717	NBL1	0.117765	Gain	0.00164867	0.0281274	0.015625	1	19970334	R	NBL1;NBL1	NM_005380;NM_182744	TSS1500;Body	chr1:19970255-19971923	Island			NA		NA
cg03048314	NBL1	0.117388	Gain	0.000403967	0.014763	0.0078125	1	19970337	R	NBL1;NBL1	NM_005380;NM_182744	TSS1500;Body	chr1:19970255-19971923	Island			NA		NA
cg03549856	AZIN2	-0.104713	Loss	7.77529e-05	0.0029526	0.0078125	1	33593141	F			4 kb upstr	chr1:33592891-33593155	Island			NA	Promoter_Associated	NA
cg17671608	AZIN2	-0.102781	Loss	3.87104e-05	0.0010878	0.0078125	1	33593154	F			4 kb upstr	chr1:33592891-33593155	Island			NA	Promoter_Associated	NA
cg08234308	LEPR	0.179762	Gain	0.0390475	0.0498834	0.015625	1	65991176	F	LEPR;LEPR;LEPR	NM_001003680;NM_001003679;NM_002303	5'UTR;5'UTR;5'UTR	chr1:65991001-65991811	Island			NA		TRUE
cg00630958	LEPR	0.113546	Gain	0.0326744	0.0649573	0.0234375	1	65991461	F	LEPR;LEPR;LEPR	NM_001003680;NM_001003679;NM_002303	5'UTR;5'UTR;5'UTR	chr1:65991001-65991811	Island	high-CpG:65764045-65764059	DMR	NA		NA
cg03401738	LEPR	0.104486	Gain	0.0377602	0.0649573	0.0078125	1	65991664	R	LEPR;LEPR;LEPR	NM_001003680;NM_001003679;NM_002303	5'UTR;5'UTR;5'UTR	chr1:65991001-65991811	Island		DMR	NA		TRUE
cg25843580	ENSG00000294169;ENSG00000285473	-0.105076	Loss	0.0257839	0.0498834	0.0390625	1	69442682	R			1st intron					TRUE		NA
cg06204629	LINC02796	-0.11764	Loss	0.0102583	0.0379176	0.0390625	1	72753076	F			1st intron	chr1:72748471-72749736	S_Shelf			NA		NA
cg27393126	C1orf173	0.164938	Gain	0.011989	0.0649573	0.0390625	1	75139364	F	C1orf173;C1orf173	NM_001002912;NM_001002912	1stExon;5'UTR					NA		NA
cg09313258	ENSG00000294675	-0.112672	Loss	0.000395529	0.0010878	0.0078125	1	117318232	F			last exon					NA		NA
cg04902729	CACNA1E	0.120838	Gain	0.000928156	0.0029526	0.0078125	1	181452707	R	CACNA1E	NM_000721	TSS200	chr1:181452706-181453073	Island		RDMR	NA		NA
cg15730491	ENSG00000297124	-0.123504	Loss	0.000425549	0.0010878	0.0078125	1	221068834	R				chr1:221068782-221069159	Island		RDMR	NA		NA
cg25139877	GCSAML	-0.10906	Loss	0.0137588	0.0206682	0.0234375	1	247691111	R	LOC148824	NR_027309	Body	chr1:247694035-247694501	N_Shelf			NA		NA
cg06520814	ENSG00000293990	-0.102344	Loss	0.00496424	0.0829837	0.0078125	2	467034	F			2 kb upstr	chr2:467849-468659	N_Shore			NA		NA
cg14853772	IAH1	-0.101561	Loss	0.00485555	0.00699301	0.0078125	2	9613781	R	IAH1	NM_001039613	TSS1500	chr2:9614194-9615235	N_Shore			NA		NA
cg09041251	no gene within 5 kb	-0.103097	Loss	0.00468849	0.0281274	0.015625	2	10384520	F								NA		NA
cg22975318	ENSG00000294015	-0.119988	Loss	0.0114119	0.014763	0.0078125	2	84524975	R			4 kb upstr					TRUE		NA
cg12332415	ENSG00000309683	0.104038	Gain	0.0171353	0.0649573	0.0234375	2	109648095	R			1st exon	chr2:109647955-109648230	Island			TRUE	Unclassified_Cell_type_specific	NA
cg15726040	DPP10	-0.103168	Loss	0.00582948	0.004662	0.0078125	2	115598354	R	DPP10	NM_020868	Body					TRUE		NA
cg09715353	TMEM37	0.105191	Gain	0.00130063	0.014763	0.0078125	2	120190031	R	TMEM37	NM_183240	Body	chr2:120190030-120190308	Island			TRUE		NA
cg08076266	TMEM37	0.106343	Gain	0.00178316	0.014763	0.015625	2	120190202	R	TMEM37	NM_183240	Body	chr2:120190030-120190308	Island			NA		NA
cg13601855	TMEM37	0.101144	Gain	0.000642991	0.0206682	0.0078125	2	120190297	R	TMEM37	NM_183240	Body	chr2:120190030-120190308	Island			NA		NA
cg17148976	ARHGEF4	-0.116942	Loss	0.00648143	0.0104118	0.015625	2	131594925	F			1st intron	chr2:131594139-131595302	Island		DMR	NA		TRUE
cg20519121	ANKRD30BL;MIR663B	0.108191	Gain	0.00532351	0.0379176	0.015625	2	133014640	F	NCRNA00164;MIR663B	NR_027020;NR_031608	Body;Body	chr2:133013777-133015740	Island			NA	Unclassified	NA
cg19144684	THSD7B	0.102368	Gain	0.00278747	0.004662	0.0078125	2	137522960	R			TSS200	chr2:137522460-137523696	Island	high-CpG:137239388-137239590	DMR	NA		NA
cg06726155	no gene within 5 kb	-0.112376	Loss	0.0231563	0.0281274	0.0546875	2	139914003	F								TRUE		NA
cg00452308	TEX41	-0.100023	Loss	0.000560355	0.0206682	0.0078125	2	145633791	R								TRUE		NA
cg00860808	GAD1	0.115784	Gain	0.0121014	0.0104118	0.015625	2	171670500	R			2 kb upstr	chr2:171670110-171670549	Island			NA		NA
cg20649017	HOXD10	-0.104934	Loss	0.0157425	0.0498834	0.0078125	2	176980837	R	HOXD10	NM_002148	TSS1500	chr2:176980765-176981423	Island		DMR	NA		TRUE
cg25916282	HOXD3	0.163022	Gain	0.00558471	0.0649573	0.015625	2	177023760	R			1st intron	chr2:177024501-177025692	N_Shore			NA		NA
cg26102065	ANKAR	0.109976	Gain	0.0265878	0.0498834	0.078125	2	190539480	R	ANKAR	NM_144708	TSS1500	chr2:190539026-190539533	Island	high-CpG:190247448-190247762		TRUE	Promoter_Associated	NA
cg10982364	SATB2	0.125809	Gain	0.00515195	0.0649573	0.0078125	2	200329670	F				chr2:200320502-200329681	Island	low-CpG:200037879-200038071		NA	Unclassified_Cell_type_specific	NA
cg22539420	SATB2	0.103446	Gain	0.00742694	0.0379176	0.0078125	2	200329680	F				chr2:200320502-200329681	Island	low-CpG:200037879-200038071		NA	Unclassified_Cell_type_specific	NA
cg05971072	MYOSLID;KLF7	-0.111312	Loss	0.00286223	0.0018648	0.0078125	2	208033865	F			1st intron of MYOSLID; 2kb upstr of KLF7	chr2:208030852-208031477	S_Shelf			NA	Unclassified_Cell_type_specific	NA
cg03563298	LINC01880	-0.113662	Loss	0.0218198	0.0649573	0.0390625	2	242990263	F			exon_3	chr2:242988705-242989857	S_Shore			NA		NA
cg26226254	CNTN4	-0.151567	Loss	0.00492866	0.00699301	0.0078125	3	2319891	R	CNTN4	NM_175607	5'UTR					TRUE		NA
cg14532148	SLC6A1	-0.117391	Loss	0.00867268	0.0649573	0.0390625	3	11079679	F	SLC6A1	NM_003042	3'UTR					NA	Unclassified_Cell_type_specific	NA
cg25619837	VGLL4	0.105293	Gain	0.00665524	0.0649573	0.0078125	3	11684784	F	VGLL4;VGLL4	NM_014667;NM_001128219	Body;Body	chr3:11684192-11684930	Island	low-CpG:11659731-11660526		NA		NA
cg21473142	EOMES	0.111745	Gain	0.0339198	0.0649573	0.0390625	3	27762095	F	EOMES	NM_005442	Body	chr3:27762351-27763995	N_Shore		RDMR	TRUE	Unclassified_Cell_type_specific	NA
cg08661012	LZTFL1	0.100022	Gain	0.00422479	0.0649573	0.015625	3	45883249	F	LZTFL1	NM_020347	Body	chr3:45883221-45883860	Island			NA	Promoter_Associated	NA
cg02770406	FLNB	-0.123263	Loss	0.000919248	0.00699301	0.0078125	3	57991450	R			2.5 kb upstr	chr3:57993838-57994704	N_Shelf			NA		TRUE
cg09186689	LINC00698	-0.102841	Loss	0.00539492	0.0498834	0.0390625	3	63088529	F	LOC285401	NR_027104	Body					NA		NA
cg17569743	ZIC4	0.115061	Gain	0.00157584	0.0206682	0.015625	3	147109490	R	ZIC4;ZIC4;ZIC4;ZIC4;ZIC4	NM_001168378;NR_033119;NM_032153;NR_033118;NM_001168379	Body;Body;Body;Body;Body	chr3:147108511-147111703	Island			NA	NonGene_Associated_Cell_type_specific	TRUE
cg25007283	ZIC4	0.102375	Gain	0.00795442	0.0206682	0.0078125	3	147112143	F	ZIC4;ZIC4;ZIC4	NM_001168378;NM_032153;NM_001168379	Body;Body;Body	chr3:147113608-147114479	N_Shore			NA		TRUE
cg03872217	no gene within 5 kb	-0.111372	Loss	0.0319861	0.130381	0.0390625	3	161235909	R								NA		NA
cg25831075	SLITRK3	0.119385	Gain	0.010263	0.0281274	0.0078125	3	164915196	F	SLITRK3	NM_014926	TSS1500					NA		NA
cg22509807	no gene within 5 kb	-0.122251	Loss	0.00148793	0.0379176	0.0078125	3	179870362	R								TRUE		NA
cg02041470	ENSG00000287605	-0.124259	Loss	0.0012729	0.0206682	0.0390625	3	181877639	R								TRUE		NA
cg22305268	ENSG00000304085	-0.102138	Loss	0.0220118	0.130381	0.0390625	3	193857540	F				chr3:193858770-193859695	N_Shore			NA	Unclassified	NA
cg13867253	ENSG00000288588	-0.104107	Loss	0.000254452	0.0003108	0.0078125	4	6251264	F				chr4:6247201-6247882	S_Shelf			NA		NA
cg08428452	SLIT2	0.119415	Gain	9.74041e-05	0.0010878	0.0078125	4	20255343	R	SLIT2;SLIT2	NM_004787;NM_004787	5'UTR;1stExon	chr4:20253276-20256868	Island			NA		NA
cg04725285	no gene within 5 kb	-0.140705	Loss	0.000368566	0.004662	0.015625	4	45603780	R								TRUE		NA
cg04528060	ARL9	-0.173555	Loss	0.00661	0.0498834	0.0234375	4	57371868	R	ARL9	NM_206919	5'UTR	chr4:57371582-57372022	Island			TRUE	Unclassified_Cell_type_specific	TRUE
cg06812793	CCSER1	-0.130245	Loss	0.000762947	0.0010878	0.0078125	4	92516304	R	FAM190A	NM_001145065	Body					TRUE		NA
cg25032336	PCDH10	0.113537	Gain	0.00877305	0.00699301	0.015625	4	134068592	F				chr4:134069162-134070442	N_Shore			NA		NA
cg10196720	PCDH10	0.141144	Gain	0.0460548	0.0498834	0.0390625	4	134069593	R	PCDH10;PCDH10	NM_020815;NM_032961	TSS1500;TSS1500	chr4:134069162-134070442	Island		DMR	NA		NA
cg05401965	PCDH10	0.102925	Gain	0.0242616	0.104895	0.0078125	4	134070039	F	PCDH10;PCDH10	NM_020815;NM_032961	TSS1500;TSS1500	chr4:134069162-134070442	Island			NA		NA
cg09760963	RNF175	0.114954	Gain	0.000340846	0.0829837	0.0078125	4	154680808	R	RNF175	NM_173662	Body	chr4:154680774-154681377	Island		RDMR	NA	Unclassified_Cell_type_specific	NA
cg03473809	LRAT	-0.114825	Loss	0.000131327	0.0003108	0.0078125	4	155672265	F	LRAT	NM_004744	3'UTR					NA		NA
cg04077800	NPY2R	-0.101628	Loss	0.0130465	0.0206682	0.0078125	4	156134989	R	NPY2R	NM_000910	5'UTR					NA		NA
cg21161187	SLC6A3	-0.1249	Loss	0.0158094	0.0104118	0.0078125	5	1416793	F	SLC6A3	NM_001044	Body	chr5:1416792-1417004	Island			NA		NA
cg17924044	no gene within 5 kb	-0.110157	Loss	0.0275348	0.104895	0.0234375	5	2241248	F								NA		NA
cg04517282	ENSG00000298203	0.100905	Gain	0.00414226	0.0206682	0.015625	5	2743260	F				chr5:2738953-2741237	S_Shelf			NA		NA
cg13945749	no gene within 5 kb	-0.121864	Loss	0.00397567	0.0206682	0.015625	5	2866465	R				chr5:2866699-2867005	N_Shore			NA		NA
cg22902194	LINC01019	-0.103817	Loss	0.0135377	0.0206682	0.0078125	5	3539154	R			2.5 kb upstr	chr5:3535630-3536355	S_Shelf			NA		NA
cg00949424	LINC02063	-0.100551	Loss	0.000370043	0.0104118	0.0078125	5	4144830	R								NA		NA
cg17491560	FLJ33360	-0.108296	Loss	0.00081507	0.0010878	0.015625	5	6338529	F	FLJ33360	NR_028351	TSS1500					NA		NA
cg12559474	CDH10	0.102634	Gain	0.0384669	0.104895	0.0234375	5	24622791	F	CDH10	NM_006727	5'UTR					TRUE		NA
cg04187185	CCL28	-0.157722	Loss	0.00841861	0.0649573	0.0078125	5	43396953	R	CCL28	NM_148672	Body	chr5:43396897-43397364	Island			NA	Unclassified_Cell_type_specific	NA
cg00370293	CCL28	-0.101942	Loss	0.00491716	0.0379176	0.0078125	5	43397113	F	CCL28	NM_148672	Body	chr5:43396897-43397364	Island			NA	Unclassified_Cell_type_specific	NA
cg16324633	CCL28	-0.126718	Loss	0.00695612	0.0829837	0.0234375	5	43397167	R	CCL28	NM_148672	Body	chr5:43396897-43397364	Island			NA	Unclassified_Cell_type_specific	NA
cg12634932	CCL28	-0.163689	Loss	0.00213083	0.0281274	0.0078125	5	43397230	R	CCL28	NM_148672	Body	chr5:43396897-43397364	Island	high-CpG:43432969-43432997		NA	Unclassified_Cell_type_specific	NA
cg10864145	CCL28	-0.159506	Loss	0.030145	0.104895	0.0234375	5	43397232	R	CCL28	NM_148672	Body	chr5:43396897-43397364	Island	high-CpG:43432969-43432997		NA	Unclassified_Cell_type_specific	NA
cg18199554	CCL28	-0.126373	Loss	0.0105224	0.0829837	0.0390625	5	43397288	R	CCL28	NM_148672	Body	chr5:43396897-43397364	Island			NA	Unclassified_Cell_type_specific	NA
cg22120063	no gene within 5 kb	0.112784	Gain	0.00505823	0.00699301	0.0234375	5	72596188	F				chr5:72594147-72595808	S_Shore		CDMR	NA	Unclassified_Cell_type_specific	TRUE
cg03890037	AQPEP	0.108118	Gain	0.00302165	0.0104118	0.0234375	5	115297989	F	LVRN	NM_173800	TSS200	chr5:115297607-115298093	Island			TRUE		NA
cg05922265	ENSG00000248927	-0.116866	Loss	0.000348812	0.0018648	0.0078125	5	120097654	R								TRUE		NA
cg08431704	LOX	-0.145508	Loss	0.0204154	0.0379176	0.0390625	5	121413143	F	LOX	NM_002317	1stExon	chr5:121412500-121414077	Island			NA	Unclassified	NA
cg18906028	PCDHA10	-0.116536	Loss	0.0259782	0.0206682	0.109375	5	140238079	R	PCDHA6;PCDHA2;PCDHA1;PCDHA9;PCDHA7;PCDHA1;PCDHA6;PCDHA5;PCDHA10;PCDHA3;PCDHA4;PCDHA10;PCDHA10;PCDHA8	NM_031849;NM_018905;NM_031411;NM_031857;NM_018910;NM_018900;NM_018909;NM_018908;NM_018901;NM_018906;NM_018907;NM_031859;NM_031860;NM_018911	1st exon of PCDHA10	chr5:140236862-140237891	S_Shore			NA		NA
cg01042202	PCDHA10	-0.100852	Loss	0.0125606	0.0379176	0.0078125	5	140242159	R	PCDHA6;PCDHA2;PCDHA1;PCDHA9;PCDHA7;PCDHA1;PCDHA6;PCDHA5;PCDHA10;PCDHA3;PCDHA4;PCDHA10;PCDHA8	NM_031849;NM_018905;NM_031411;NM_031857;NM_018910;NM_018900;NM_018909;NM_018908;NM_018901;NM_018906;NM_018907;NM_031860;NM_018911	1st intron of PCDHA10	chr5:140242073-140243007	Island			NA		NA
cg02051771	PCDHA13	0.106653	Gain	0.0370336	0.0498834	0.109375	5	140261663	R	PCDHA7;PCDHA12;PCDHA6;PCDHA10;PCDHA4;PCDHA11;PCDHA8;PCDHA1;PCDHA2;PCDHA6;PCDHA1;PCDHA9;PCDHA5;PCDHA13;PCDHA3;PCDHA13;PCDHA10	NM_018910;NM_018903;NM_018909;NM_018901;NM_018907;NM_018902;NM_018911;NM_031411;NM_018905;NM_031849;NM_018900;NM_031857;NM_018908;NM_031865;NM_018906;NM_018904;NM_031860	TSS200 of PCDHA13	chr5:140261884-140262153	N_Shore		RDMR	NA		NA
cg00275741	PCDHA13	0.124369	Gain	0.00725832	0.0379176	0.0390625	5	140261749	F	PCDHA7;PCDHA12;PCDHA6;PCDHA10;PCDHA4;PCDHA11;PCDHA8;PCDHA1;PCDHA2;PCDHA6;PCDHA1;PCDHA9;PCDHA5;PCDHA13;PCDHA3;PCDHA13;PCDHA10	NM_018910;NM_018903;NM_018909;NM_018901;NM_018907;NM_018902;NM_018911;NM_031411;NM_018905;NM_031849;NM_018900;NM_031857;NM_018908;NM_031865;NM_018906;NM_018904;NM_031860	TSS200 of PCDHA13	chr5:140261884-140262153	N_Shore			NA		NA
cg06827143	PCDHB1	0.108097	Gain	0.0139427	0.160528	0.0234375	5	140430921	R	PCDHB1	NM_013340	TSS200					TRUE		NA
cg12572625	PCDHB1	0.11752	Gain	0.0118734	0.0379176	0.0546875	5	140431039	F	PCDHB1;PCDHB1	NM_013340;NM_013340	1stExon;5'UTR					TRUE		NA
cg08626876	PCDHB4	-0.101265	Loss	0.00341539	0.0281274	0.0234375	5	140501540	R	PCDHB4	NM_018938	TSS200	chr5:140502890-140503804	N_Shore		RDMR	NA		NA
cg05477834	PCDHB17	0.106321	Gain	0.00676703	0.0281274	0.015625	5	140536175	F	PCDHB17	NR_001280	Body	chr5:140536896-140537766	N_Shore			NA		NA
cg04675542	ZNF300	0.160068	Gain	0.0044147	0.104895	0.0390625	5	150284416	F	ZNF300	NM_052860	TSS200	chr5:150284385-150284635	Island			NA		TRUE
cg02343823	ZNF300	0.184366	Gain	0.00312912	0.0829837	0.0390625	5	150284419	F	ZNF300	NM_052860	TSS200	chr5:150284385-150284635	Island			NA		TRUE
cg08580836	ZNF300	0.155227	Gain	0.000708434	0.104895	0.0234375	5	150284448	F	ZNF300	NM_052860	TSS200	chr5:150284385-150284635	Island			NA		TRUE
cg19014419	ZNF300	0.122952	Gain	0.00107527	0.104895	0.0234375	5	150284504	R	ZNF300	NM_052860	TSS200	chr5:150284385-150284635	Island			NA		TRUE
cg04217450	EBF1	0.121596	Gain	0.00130442	0.0206682	0.0390625	5	158526693	F	EBF1;EBF1	NM_024007;NM_024007	1stExon;5'UTR	chr5:158527374-158527983	N_Shore	low-CpG:158459006-158459502		NA		NA
cg01518607	no gene within 5 kb	0.103506	Gain	0.0116439	0.0379176	0.0234375	6	27235891	F								NA		NA
cg07193515	OR14J1	-0.123691	Loss	0.00853166	0.0206682	0.109375	6	29275337	F	OR14J1	NM_030946	1stExon					NA		NA
cg06078334	GABBR1	-0.114708	Loss	0.00160771	0.0206682	0.0078125	6	29595653	R	GABBR1;GABBR1;GABBR1;GABBR1	NM_021904;NM_021903;NM_021903;NM_001470	Body;5'UTR;1stExon;Body	chr6:29595298-29595795	Island			NA		NA
cg01723291	HLA-H	0.13774	Gain	0.0485131	0.0829837	0.0234375	6	29855890	F	HLA-H	NR_001434	Body	chr6:29855295-29856565	Island			NA	Promoter_Associated_Cell_type_specific	NA
cg02773045	HCG27	-0.117194	Loss	0.00028479	0.0018648	0.0078125	6	31168568	R	HCG27	NR_026791	Body	chr6:31165412-31165923	S_Shelf			NA		NA
cg14945317	BTNL2	-0.118326	Loss	0.00264344	0.0018648	0.0078125	6	32363933	R	BTNL2	NM_019602	Body					NA		NA
cg26489369	HLA-DQA2	-0.122851	Loss	0.000411907	0.0018648	0.015625	6	32709909	R	HLA-DQA2	NM_020056	Body					NA		NA
cg10893014	TEAD3	-0.133216	Loss	0.0378468	0.0829837	0.015625	6	35461236	F	TEAD3	NM_003214	5'UTR	chr6:35464056-35466269	N_Shelf			NA		NA
cg24428325	no gene within 5 kb	0.100149	Gain	0.00404138	0.0281274	0.0234375	6	44529081	R								NA		NA
cg17507887	TFAP2B	0.115452	Gain	0.00104575	0.0010878	0.0078125	6	50786511	F	TFAP2B;TFAP2B	NM_003221;NM_003221	1stExon;5'UTR	chr6:50787286-50788091	N_Shore			NA		NA
cg06073714	GABRR1	-0.118926	Loss	0.00899108	0.0379176	0.0078125	6	89927952	R	GABRR1	NM_002042	TSS1500					NA		NA
cg06559274	NR2E1	-0.105294	Loss	0.00954071	0.0379176	0.0546875	6	108487903	R	NR2E1;NR2E1	NM_003269;NM_003269	5'UTR;1stExon	chr6:108485671-108490539	Island		DMR	TRUE	Unclassified_Cell_type_specific	NA
cg10027245	BCLAF1	-0.103369	Loss	0.00799731	0.0104118	0.015625	6	136599750	R	BCLAF1;BCLAF1;BCLAF1	NM_001077441;NM_014739;NM_001077440	Body;Body;Body					NA		NA
cg11230112	SYNJ2	-0.106697	Loss	0.0430424	0.0649573	0.0078125	6	158460979	R	SYNJ2	NM_003898	Body					TRUE		NA
cg02582754	MAS1	-0.145737	Loss	6.06301e-05	0.0010878	0.0078125	6	160327345	R	MAS1	NM_002377	TSS1500					NA		NA
cg16388071	no gene within 5 kb	-0.125773	Loss	0.00317277	0.00699301	0.0078125	6	169726476	R								NA	Unclassified_Cell_type_specific	NA
cg19214707	ENSG00000217455	0.100062	Gain	0.00471651	0.0379176	0.0234375	7	3157722	F								TRUE		NA
cg08604097	NXPH1	0.129805	Gain	0.0447965	0.0829837	0.0390625	7	8480865	R	NXPH1	NM_152745	Body	chr7:8481974-8482762	N_Shore			NA		NA
cg01613010	ENSG00000300678	0.100881	Gain	0.000434318	0.0206682	0.0078125	7	20835627	R			1 kb upstr	chr7:20837551-20838369	N_Shore			NA		NA
cg06070290	DNAH11	-0.103506	Loss	0.0102822	0.0649573	0.0078125	7	21926971	F	DNAH11	NM_003777	Body					TRUE		NA
cg11010397	AMPH	-0.119063	Loss	0.00683047	0.0206682	0.0390625	7	38671977	F	AMPH;AMPH	NM_001635;NM_139316	TSS1500;TSS1500	chr7:38670439-38671008	S_Shore			NA		NA
cg01281851	ENSG00000296007	-0.108607	Loss	0.000171702	0.000621601	0.0078125	7	57271463	R			TSS200	chr7:57270847-57271464	Island			NA		NA
cg05368158	PCLO	-0.107634	Loss	0.00345977	0.0029526	0.0078125	7	82794965	F			3 kb upstr	chr7:82791674-82792412	S_Shelf			NA		NA
cg05492735	LHFPL3	-0.106277	Loss	0.0150446	0.0379176	0.109375	7	104445402	R	LHFPL3	NM_199000	Body					NA		NA
cg04153784	LRRC4;SND1	0.104135	Gain	0.000797013	0.0029526	0.0078125	7	127672235	R	SND1;LRRC4	NM_014390;NM_022143	Body;TSS1500	chr7:127671158-127672853	Island		DMR	NA		TRUE
cg08263941	no gene within 5 kb	-0.115111	Loss	0.0021468	0.004662	0.0078125	7	136401170	F							CDMR	NA		NA
cg09690883	TAS2R38	-0.108196	Loss	0.0272783	0.014763	0.0078125	7	141673649	F	TAS2R38	NM_176817	TSS200					NA		NA
cg02729747	XRCC2	-0.100417	Loss	0.0156301	0.0498834	0.0078125	7	152375490	R			2 kb upstr	chr7:152372980-152373421	S_Shelf			NA		NA
cg22770560	PTPRN2	-0.11513	Loss	0.0359299	0.160528	0.015625	7	157345452	R	PTPRN2;PTPRN2;PTPRN2	NM_002847;NM_130842;NM_130843	Body;Body;Body	chr7:157346613-157347069	N_Shore			NA		NA
cg25777818	PTPRN2	-0.102245	Loss	0.0187535	0.104895	0.015625	7	157345520	R	PTPRN2;PTPRN2;PTPRN2	NM_002847;NM_130842;NM_130843	Body;Body;Body	chr7:157346613-157347069	N_Shore			NA		NA
cg25858232	PTPRN2	-0.107863	Loss	0.00265154	0.0104118	0.0234375	7	157691684	F	PTPRN2;PTPRN2;PTPRN2	NM_002847;NM_130842;NM_130843	Body;Body;Body	chr7:157690559-157690770	S_Shore			NA		NA
cg24063658	PTPRN2	-0.142033	Loss	0.0284311	0.0829837	0.0078125	7	158040099	R	PTPRN2;PTPRN2;PTPRN2	NM_002847;NM_130842;NM_130843	Body;Body;Body	chr7:158037708-158038048	S_Shelf			NA		NA
cg26098815	DLGAP2	-0.106476	Loss	0.0296403	0.0498834	0.078125	8	1270577	R								NA		NA
cg23935616	ENSG00000288782	-0.108268	Loss	0.0448471	0.0829837	0.0390625	8	2112392	F								NA		NA
cg06992223	MSRA	0.11657	Gain	0.00844253	0.014763	0.0546875	8	10192357	R	MSRA;MSRA;MSRA	NM_001135671;NM_001135670;NM_012331	Body;Body;Body	chr8:10191940-10192620	Island			NA	Unclassified	TRUE
cg21725652	XKR6	-0.1016	Loss	3.84442e-05	0.0018648	0.0078125	8	10918152	F	XKR6	NM_173683	Body	chr8:10916662-10917097	S_Shore		CDMR	NA	Unclassified_Cell_type_specific	NA
cg06885284	SLC18A1	-0.112081	Loss	0.0106547	0.0498834	0.0390625	8	20010728	F	SLC18A1;SLC18A1;SLC18A1;SLC18A1	NM_001142324;NM_003053;NM_001135691;NM_001142325	Body;Body;Body;Body					NA	Unclassified_Cell_type_specific	NA
cg12812583	NKX2-6;ENSG00000253471	0.118166	Gain	0.0039133	0.0829837	0.0078125	8	23567310	R				chr8:23567180-23567678	Island			NA		NA
cg14445783	ENSG00000253642	-0.113101	Loss	0.0393448	0.0379176	0.0390625	8	33580902	R				chr8:33580364-33580600	S_Shore			NA		NA
cg07162571	ANK1	0.128572	Gain	0.012261	0.194872	0.0390625	8	41624841	F	ANK1;ANK1;ANK1;ANK1;ANK1	NM_020476;NM_020475;NM_001142446;NM_020477;NM_000037	Body;Body;Body;Body;Body	chr8:41624555-41625380	Island		DMR	NA	Unclassified_Cell_type_specific	TRUE
cg06873806	BHLHE22	0.102512	Gain	0.0213582	0.0206682	0.0078125	8	65492792	F	BHLHE22	NM_152414	TSS200	chr8:65492935-65494452	N_Shore		DMR	NA		NA
cg27065217	ENSG00000310361;CYP7B1	0.132968	Gain	0.0047844	0.0206682	0.015625	8	65499369	F				chr8:65499748-65500145	N_Shore		RDMR	TRUE		NA
cg18640030	CRH	-0.103697	Loss	0.0162919	0.0281274	0.0078125	8	67090752	F	CRH	NM_000756	TSS200	chr8:67089249-67089962	S_Shore			NA		NA
cg24664347	REXO1L2P	0.117416	Gain	0.0246036	0.0649573	0.0078125	8	86841010	R	REXO1L2P	NR_003594	TSS1500	chr8:86838850-86840677	S_Shore			NA		NA
cg18738804	ENSG00000253154	0.150042	Gain	0.00448949	0.0281274	0.0078125	8	86842690	R				chr8:86838850-86840677	S_Shelf			TRUE		NA
cg02480077	ENSG00000253154	0.100002	Gain	0.0347862	0.104895	0.0078125	8	86934762	R								TRUE		NA
cg13277385	DECR1	0.149313	Gain	0.00454403	0.0281274	0.015625	8	91013426	R	DECR1	NM_001359	TSS200	chr8:91013141-91014266	Island			NA	Promoter_Associated	TRUE
cg04285295	DECR1	0.152632	Gain	0.00385181	0.0104118	0.0078125	8	91013428	R	DECR1	NM_001359	TSS200	chr8:91013141-91014266	Island			NA	Promoter_Associated	TRUE
cg20154084	DECR1	0.152581	Gain	0.00203061	0.004662	0.0078125	8	91013454	R	DECR1	NM_001359	TSS200	chr8:91013141-91014266	Island			NA	Promoter_Associated	TRUE
cg01971612	DECR1	0.224687	Gain	0.000292982	0.00699301	0.015625	8	91013673	F	DECR1;DECR1	NM_001359;NM_001359	5'UTR;1stExon	chr8:91013141-91014266	Island	high-CpG:91082849-91082896		NA	Promoter_Associated	TRUE
cg18485485	DECR1	0.214005	Gain	0.000869645	0.014763	0.015625	8	91013687	F	DECR1;DECR1	NM_001359;NM_001359	5'UTR;1stExon	chr8:91013141-91014266	Island	high-CpG:91082849-91082896		NA	Promoter_Associated	NA
cg21698802	DECR1	0.15955	Gain	0.00125955	0.0104118	0.015625	8	91013697	F	DECR1;DECR1	NM_001359;NM_001359	5'UTR;1stExon	chr8:91013141-91014266	Island	high-CpG:91082849-91082896		NA	Promoter_Associated	TRUE
cg19883388	MAILR	-0.130082	Loss	0.00693958	0.0104118	0.0078125	8	103909930	F								TRUE		NA
cg01802261	SAMD12-AS1	-0.125702	Loss	0.0056668	0.0379176	0.0390625	8	119638289	F				chr8:119633926-119634313	S_Shelf			NA		NA
cg00592695	ST3GAL1	-0.120305	Loss	0.00845344	0.0104118	0.0078125	8	134545685	F	ST3GAL1;ST3GAL1	NM_003033;NM_173344	5'UTR;5'UTR					TRUE		NA
cg08601898	no gene within 5 kb	-0.155571	Loss	0.000425259	0.00699301	0.015625	8	142913273	R								NA		NA
cg19225026	no gene within 5 kb	-0.179283	Loss	0.000663421	0.0104118	0.015625	8	142913350	R								NA		NA
cg07295586	no gene within 5 kb	-0.118947	Loss	0.00307862	0.014763	0.015625	8	142984467	F				chr8:142984423-142984653	Island			NA		NA
cg12503835	TSNARE1	-0.122246	Loss	0.000423332	0.0018648	0.0078125	8	143324660	F	TSNARE1	NM_145003	Body					NA		NA
cg22401835	ENSG00000299497	-0.130182	Loss	0.0396243	0.0379176	0.0546875	8	144312920	F			1 kb upstr	chr8:144311708-144311985	S_Shore			NA		NA
cg00809988	ELAVL2	0.110864	Gain	0.0359121	0.160528	0.0390625	9	23822255	F	ELAVL2;ELAVL2;ELAVL2	NM_001171195;NM_001171197;NM_004432	TSS1500;TSS1500;5'UTR	chr9:23822412-23822667	N_Shore			NA		NA
cg14355192	GNE	0.121593	Gain	0.00478505	0.014763	0.015625	9	36258114	F	GNE;GNE	NM_005476;NM_001128227	5'UTR;Body	chr9:36258170-36258886	N_Shore			NA	Promoter_Associated	NA
cg13632876	GNE	0.116347	Gain	0.0150992	0.0379176	0.0390625	9	36258196	R	GNE;GNE	NM_005476;NM_001128227	5'UTR;Body	chr9:36258170-36258886	Island			NA	Promoter_Associated	NA
cg21210985	GNE	0.128789	Gain	0.00898824	0.00699301	0.015625	9	36258600	F	GNE;GNE	NM_001128227;NM_005476	Body;TSS200	chr9:36258170-36258886	Island			NA	Promoter_Associated	NA
cg14447369	GNE	0.118872	Gain	0.00785944	0.0206682	0.0390625	9	36258825	R	GNE;GNE	NM_005476;NM_001128227	TSS1500;Body	chr9:36258170-36258886	Island		RDMR	NA	Promoter_Associated	NA
cg21177599	GNE	0.116008	Gain	0.0130694	0.0281274	0.0390625	9	36258839	R	GNE;GNE	NM_005476;NM_001128227	TSS1500;Body	chr9:36258170-36258886	Island		RDMR	NA	Promoter_Associated	NA
cg26325209	GNE	0.116288	Gain	0.00525449	0.0281274	0.015625	9	36258885	F	GNE;GNE	NM_005476;NM_001128227	TSS1500;Body	chr9:36258170-36258886	Island		RDMR	NA	Promoter_Associated	NA
cg04130427	RORB	0.112395	Gain	0.00104135	0.0029526	0.0390625	9	77113915	R	RORB	NM_006914	Body	chr9:77113709-77113927	Island			NA		NA
cg13563298	WNK2	-0.140695	Loss	0.00848967	0.014763	0.0078125	9	95948059	R	WNK2	NM_006648	Body	chr9:95946147-95947835	S_Shore		CDMR	NA	Unclassified_Cell_type_specific	NA
cg12190044	NR4A3	0.103932	Gain	0.00027125	0.0206682	0.0078125	9	102590743	R	NR4A3;NR4A3;NR4A3;NR4A3	NM_173199;NM_006981;NM_173200;NM_173198	Body;Body;Body;Body	chr9:102590742-102591303	Island			TRUE		NA
cg18474072	DIP2C	-0.110944	Loss	0.00543426	0.0104118	0.015625	10	664762	F	DIP2C	NM_014974	Body					NA		NA
cg02514579	DIP2C	-0.101636	Loss	0.0286536	0.130381	0.0390625	10	717091	F	DIP2C	NM_014974	Body					NA		NA
cg11130780	LINC00200	-0.103091	Loss	0.0341368	0.104895	0.0390625	10	1213469	F				chr10:1209314-1209521	S_Shelf			NA		NA
cg09115646	ENSG00000295558	-0.106995	Loss	0.0426539	0.130381	0.0078125	10	2978687	R			1 kb upstr					TRUE		NA
cg10276674	LINC02663	-0.100048	Loss	0.000818971	0.0104118	0.0078125	10	9920219	F			TSS200					NA		NA
cg06339003	FRMD4A	-0.108155	Loss	0.0364177	0.104895	0.0390625	10	14188049	R	FRMD4A	NM_018027	Body					TRUE		NA
cg03846926	SKIDA1	0.116556	Gain	0.00826421	0.0281274	0.0390625	10	21807211	R	C10orf140	NM_207371	5'UTR	chr10:21805197-21805459	S_Shore			NA		NA
cg12610471	SPAG6	-0.107444	Loss	0.0112776	0.0281274	0.0546875	10	22634199	R	SPAG6;SPAG6	NM_012443;NM_172242	TSS200;TSS200	chr10:22634000-22634862	Island			NA	Unclassified_Cell_type_specific	NA
cg04532613	ENSG00000303659;ENSG00000286810	0.110649	Gain	0.00337109	0.0379176	0.0078125	10	22764566	F				chr10:22764708-22767050	N_Shore		CDMR	NA		NA
cg16636355	ENSG00000303659;ENSG00000286810	0.119747	Gain	0.0081574	0.014763	0.078125	10	22764665	R				chr10:22764708-22767050	N_Shore		CDMR	NA		NA
cg03799378	no gene within 5 kb	-0.133631	Loss	0.000311204	0.000621601	0.015625	10	44498046	F				chr10:44500981-44501270	N_Shelf			NA		NA
cg26567163	ENSG00000228566	-0.111352	Loss	0.00460771	0.0379176	0.0390625	10	66268067	R							RDMR	NA		NA
cg11731793	LINC00865	-0.104028	Loss	0.0463912	0.0829837	0.015625	10	91589234	F								NA		NA
cg26182317	LINC00865	-0.122099	Loss	0.0228076	0.0829837	0.015625	10	91589236	F								NA		NA
cg17211890	no gene within 5 kb	-0.100823	Loss	0.00246735	0.00699301	0.015625	10	94906892	R								TRUE		NA
cg24923509	PAX2	0.10568	Gain	0.0165552	0.0498834	0.0390625	10	102498399	F			1st intron	chr10:102498738-102499643	N_Shore			TRUE		NA
cg14861089	TLX1	0.121568	Gain	0.0195495	0.0498834	0.0390625	10	102895043	R	TLX1	NM_005521	Body	chr10:102893660-102895059	Island		DMR	NA		NA
cg06119461	GSTO1	0.130803	Gain	0.0390933	0.160528	0.0390625	10	106014615	F	GSTO1	NM_004832	TSS200	chr10:106014667-106015087	N_Shore	high-CpG:106004563-106004686		NA	Promoter_Associated	TRUE
cg23586589	GSTO1	0.131219	Gain	0.0376959	0.104895	0.0078125	10	106014624	F	GSTO1	NM_004832	TSS200	chr10:106014667-106015087	N_Shore	high-CpG:106004563-106004686		NA	Promoter_Associated	TRUE
cg15638709	LINC01435	0.110491	Gain	0.0353556	0.0649573	0.0390625	10	110226387	F			TSS500	chr10:110225927-110226465	Island			NA		NA
cg25617725	GFRA1	0.100647	Gain	0.000842547	0.0104118	0.0078125	10	118033290	R	GFRA1;GFRA1;GFRA1	NM_145793;NM_005264;NM_001145453	TSS1500;TSS200;TSS1500	chr10:118030732-118034230	Island		DMR	NA		NA
cg26783057	VAX1	0.101389	Gain	0.00527756	0.0649573	0.0078125	10	118891670	F	VAX1	NM_199131	3'UTR	chr10:118892161-118892639	N_Shore		RDMR	NA	Unclassified_Cell_type_specific	NA
cg23875509	CUZD1	-0.103254	Loss	0.0163758	0.0206682	0.0546875	10	124598698	R	CUZD1	NM_022034	Body					NA		NA
cg17972625	no gene within 5 kb	-0.122976	Loss	0.00763371	0.0206682	0.078125	10	124863020	F								TRUE		NA
cg01287884	LINC01163	-0.101531	Loss	0.00321686	0.0104118	0.0078125	10	130110330	R								TRUE		NA
cg24197935	no gene within 5 kb	-0.161621	Loss	0.0130684	0.104895	0.015625	10	133315183	F				chr10:133318028-133318324	N_Shelf			NA		NA
cg15003570	no gene within 5 kb	-0.117795	Loss	0.00149171	0.0104118	0.0078125	10	133529939	R								NA		NA
cg08600690	STK32C	-0.107595	Loss	1.4496e-05	0.0010878	0.0078125	10	134055197	F	STK32C	NM_173575	Body					NA	Unclassified_Cell_type_specific	NA
cg09540629	KNDC1	-0.104557	Loss	0.0339297	0.0281274	0.015625	10	134981759	F	KNDC1	NM_152643	Body	chr10:134980302-134981059	S_Shore			NA		NA
cg17247026	CALY	-0.104219	Loss	0.0100392	0.0379176	0.015625	10	135153937	F			4 kb upstr	chr10:135148196-135150565	S_Shelf			NA		NA
cg22820726	ENSG00000293743	-0.112121	Loss	0.00470682	0.0104118	0.015625	11	1401914	R				chr11:1404214-1404711	N_Shelf			NA		NA
cg17371081	NELL1	0.127474	Gain	0.00823454	0.0498834	0.0390625	11	20690957	F	NELL1;NELL1	NM_201551;NM_006157	TSS200;TSS200	chr11:20690579-20691845	Island			NA		NA
cg16005697	ENSG00000308482	-0.101436	Loss	0.0328742	0.0498834	0.015625	11	24101781	R								TRUE		NA
cg14078100	no gene within 5 kb	0.109284	Gain	0.00235059	0.004662	0.0390625	11	29303808	F								TRUE		TRUE
cg03442378	ALX4	0.115214	Gain	0.00213933	0.0498834	0.0078125	11	44332385	F	ALX4	NM_021926	TSS1500	chr11:44332314-44332757	Island			TRUE	Unclassified_Cell_type_specific	TRUE
cg06245037	ALX4	0.112661	Gain	0.000682247	0.0379176	0.0390625	11	44332938	F	ALX4	NM_021926	TSS1500	chr11:44330542-44331761	S_Shore		RDMR	NA		TRUE
cg22011436	SYT13	-0.143049	Loss	0.00091929	0.004662	0.015625	11	45310837	F			3 kb upstr	chr11:45307441-45307975	S_Shelf			NA		NA
cg23635374	SERPINH1	-0.122414	Loss	0.0444635	0.0829837	0.0390625	11	75273068	R	SERPINH1	NM_001235	TSS200	chr11:75272950-75273616	Island			NA	Promoter_Associated	NA
cg07762054	SERPINH1	-0.102465	Loss	0.0191924	0.014763	0.0078125	11	75273187	F	SERPINH1;SERPINH1	NM_001235;NM_001235	5'UTR;1stExon	chr11:75272950-75273616	Island	high-CpG:74950766-74950975		NA	Promoter_Associated	NA
cg25066281	DLG2	0.116214	Gain	0.0016398	0.00699301	0.0390625	11	84634409	R	DLG2;DLG2;DLG2	NM_001364;NM_001142699;NM_001364	1stExon;Body;5'UTR					TRUE		NA
cg06233455	PIWIL4-AS1	0.100591	Gain	0.0204276	0.0498834	0.0390625	11	94474371	R			1 kb upstr	chr11:94473535-94474338	S_Shore		CDMR	NA	Unclassified_Cell_type_specific	NA
cg25267808	MAML2	0.117964	Gain	0.00955031	0.0379176	0.0234375	11	95779454	R	MAML2	NM_032427	Body					TRUE		NA
cg00322927	OPCML	0.104794	Gain	0.00487491	0.004662	0.0234375	11	132707687	F	OPCML;OPCML	NM_002545;NM_001012393	Body;Body					NA		NA
cg07214967	OPCML	-0.101178	Loss	0.00650093	0.014763	0.0234375	11	132950809	R	OPCML	NM_001012393	Body	chr11:132951692-132952260	N_Shore			NA	Unclassified_Cell_type_specific	NA
cg04016326	GRIN2B	-0.102549	Loss	0.00701726	0.014763	0.0078125	12	14132940	F	GRIN2B;GRIN2B	NM_000834;NM_000834	1stExon;5'UTR	chr12:14134626-14135242	N_Shore			NA		NA
cg27503949	no gene within 5 kb	-0.103784	Loss	0.00188263	0.0018648	0.0078125	12	31493376	F								TRUE		NA
cg24097814	KRT8	-0.11219	Loss	0.00523605	0.0104118	0.0078125	12	53320632	F								NA		NA
cg18238996	NEUROD4	-0.126182	Loss	0.0248734	0.0829837	0.015625	12	55412514	F	NEUROD4	NM_021191	TSS1500					NA		NA
cg03921149	NXPH4	0.100085	Gain	0.000629292	0.0029526	0.0078125	12	57614100	F	NXPH4	NM_007224	Body	chr12:57609976-57611168	S_Shelf		RDMR	NA		NA
cg22524951	ENSG00000294350	0.128546	Gain	0.00504264	0.0649573	0.0078125	12	91775247	F							DMR	TRUE		NA
cg24338491	ENSG00000294350	0.111903	Gain	0.00617589	0.0829837	0.0234375	12	91775501	F							DMR	TRUE		NA
cg12647920	no gene within 5 kb	-0.119579	Loss	0.0035932	0.00699301	0.015625	12	109144744	F								TRUE		NA
cg17842016	ENSG00000299616	-0.113167	Loss	0.0125169	0.0281274	0.0390625	12	132956139	F				chr12:132956310-132956928	N_Shore			NA		NA
cg15948377	no gene within 5 kb	-0.10581	Loss	0.00535184	0.014763	0.0390625	13	32237930	F								TRUE		NA
cg02298831	DCLK1;MIR548F5	-0.136942	Loss	0.0001943	0.000621601	0.0078125	13	36421884	F	MIR548F5;DCLK1	NR_031646;NM_004734	Body;Body					NA		NA
cg17771610	TSC22D1	0.124943	Gain	0.00335216	0.0829837	0.0234375	13	45011050	R	TSC22D1;TSC22D1	NM_006022;NM_183422	TSS200;Body	chr13:45011151-45011395	N_Shore	high-CpG:43908953-43909120		NA	Promoter_Associated	NA
cg06654956	RNF219-AS1	0.101713	Gain	0.00392071	0.0649573	0.0390625	13	79161082	F								NA		NA
cg14599091	RNF219-AS1	0.10085	Gain	0.0172362	0.0281274	0.0390625	13	79171679	F				chr13:79170114-79171231	S_Shore		CDMR	NA		NA
cg16727923	SLITRK1	0.109242	Gain	0.00135104	0.00699301	0.015625	13	84453665	R	SLITRK1	NM_052910	1stExon	chr13:84453664-84453897	Island			TRUE		NA
cg13988851	SLITRK1	0.118838	Gain	0.0274134	0.0649573	0.0390625	13	84456722	F	SLITRK1	NM_052910	TSS200	chr13:84453664-84453897	S_Shelf			NA		NA
cg09766360	no gene within 5 kb	-0.112213	Loss	0.0140892	0.0498834	0.015625	13	84619099	R								TRUE		NA
cg06149212	GPC6	-0.100961	Loss	0.0291831	0.0498834	0.078125	13	93932639	F	GPC6	NM_005708	Body					TRUE		NA
cg17944981	GPC6	-0.15461	Loss	0.00956188	0.0206682	0.078125	13	94461196	F	GPC6	NM_005708	Body					TRUE		NA
cg11119340	HS6ST3	-0.107916	Loss	0.000235453	0.000621601	0.0078125	13	97126731	F	HS6ST3	NM_153456	Body					TRUE		NA
cg17868723	FGF14	-0.113363	Loss	0.000371246	0.0003108	0.015625	13	102925517	F	FGF14	NM_175929	Body					NA		NA
cg20888753	DAOA	-0.145169	Loss	0.00425965	0.0104118	0.0078125	13	106121237	F	DAOA;DAOA;DAOA	NM_172370;NM_001161814;NM_001161812	Body;5'UTR;5'UTR					NA		NA
cg02294764	ENSG00000295797	-0.140639	Loss	0.00397299	0.00699301	0.0234375	13	112714769	R				chr13:112715359-112716234	N_Shore		CDMR	NA		NA
cg00427150	RASA3	-0.106149	Loss	0.0094347	0.014763	0.0078125	13	114770568	R	RASA3	NM_007368	Body	chr13:114773745-114774499	N_Shelf			NA		NA
cg23139887	OR4E2	-0.103082	Loss	0.0025513	0.004662	0.0078125	14	22131976	F	OR4E2	NM_001001912	TSS1500					NA		NA
cg23438893	no gene within 5 kb	0.110028	Gain	0.0133294	0.0281274	0.078125	14	26674085	R				chr14:26674163-26674478	N_Shore			TRUE		NA
cg04184232	C14orf23	0.122935	Gain	0.00156517	0.0281274	0.0390625	14	29243234	R	C14orf23;C14orf23	NR_026732;NR_026731	Body;Body	chr14:29243403-29243763	N_Shore			TRUE		NA
cg06945523	SFTA3	0.109248	Gain	0.00417622	0.278632	0.0078125	14	36974800	R	SFTA3	NM_001101341	Body	chr14:36974548-36975425	Island			TRUE		NA
cg00846021	SFTA3	0.118367	Gain	0.00709406	0.0498834	0.0390625	14	36977901	R	SFTA3	NM_001101341	Body	chr14:36977518-36977996	Island		DMR	TRUE		NA
cg20435474	ENSG00000258661	0.108327	Gain	0.0011417	0.0029526	0.0078125	14	37116924	F				chr14:37116188-37117628	Island		DMR	TRUE		NA
cg19672997	MDGA2	0.133992	Gain	0.0011347	0.0104118	0.0078125	14	48144369	R	MDGA2	NM_001113498	TSS1500	chr14:48143433-48145589	Island			NA		NA
cg13539545	SIX6	0.121937	Gain	0.00952599	0.104895	0.0390625	14	60973823	F			2 kb upstr	chr14:60973772-60974123	Island			TRUE		NA
cg12156272	ENSG00000300783;ENSG00000300830	-0.100528	Loss	0.0135127	0.0379176	0.015625	14	92041829	F	C14orf184	NM_001080113	TSS1500	chr14:92040411-92040876	S_Shore			NA		NA
cg14841828	BCL11B	0.111129	Gain	0.014862	0.194872	0.015625	14	99729088	F	BCL11B;BCL11B	NM_022898;NM_138576	Body;Body					TRUE	Promoter_Associated_Cell_type_specific	NA
cg14144771	MEG8	-0.108616	Loss	0.0275254	0.0498834	0.148438	14	101438663	R	SNORD114-15;SNORD114-16	NR_003208;NR_003209	TSS1500;TSS1500					NA		NA
cg23479053	no gene within 5 kb	-0.109199	Loss	0.00346162	0.014763	0.0078125	14	105975366	F								NA		NA
cg14255471	ENSG00000271201	-0.108047	Loss	0.00345943	0.0649573	0.0234375	14	106660938	R			2 kb upstr					NA		NA
cg21038785	ONECUT1	0.12548	Gain	0.0092869	0.0206682	0.0078125	15	53087068	R			5 kb upstr	chr15:53087211-53087488	N_Shore			NA		NA
cg20330630	CYP11A1	-0.102915	Loss	0.00285834	0.0206682	0.015625	15	74660375	F	CYP11A1	NM_000781	TSS1500	chr15:74658038-74658574	S_Shore			NA		NA
cg05866545	LMF1	-0.126625	Loss	0.00441748	0.0379176	0.0078125	16	911857	R	LMF1	NM_022773	Body	chr16:907439-907995	S_Shelf			NA		NA
cg16493071	CACNA1H	-0.127082	Loss	0.0434543	0.0498834	0.0390625	16	1225126	F	CACNA1H;CACNA1H	NM_021098;NM_001005407	Body;Body	chr16:1227260-1227476	N_Shelf			TRUE	Unclassified_Cell_type_specific	TRUE
cg06941009	RBFOX1	-0.100279	Loss	0.00382607	0.0281274	0.0234375	16	6249672	F	A2BP1;A2BP1	NM_001142333;NM_018723	5'UTR;5'UTR					TRUE		NA
cg08230268	RBFOX1	0.124803	Gain	0.0366982	0.0649573	0.0078125	16	7489771	R	A2BP1;A2BP1;A2BP1;A2BP1;A2BP1;A2BP1	NM_001142334;NM_145893;NM_001142333;NM_018723;NM_145891;NM_145892	Body;Body;Body;Body;Body;Body					TRUE		NA
cg27449328	RBFOX1	-0.105065	Loss	0.0188571	0.0206682	0.015625	16	7615540	F	A2BP1;A2BP1;A2BP1;A2BP1;A2BP1;A2BP1	NM_001142334;NM_145893;NM_001142333;NM_018723;NM_145891;NM_145892	Body;Body;Body;Body;Body;Body					NA		NA
cg01062539	CHP2	-0.102784	Loss	0.0354263	0.0829837	0.0234375	16	23765258	F	CHP2	NM_022097	TSS1500	chr16:23765969-23766869	N_Shore			NA		NA
cg02594607	HS3ST4	-0.132504	Loss	0.00745175	0.0206682	0.015625	16	25730812	F	HS3ST4	NM_006040	Body					TRUE		NA
cg05993488	ZNF785	0.117056	Gain	0.00437609	0.0379176	0.078125	16	30597058	R	ZNF785	NM_152458	TSS200	chr16:30596487-30596900	S_Shore	high-CpG:30504309-30504643		NA	Promoter_Associated	NA
cg10976172	ZNF785	0.10887	Gain	0.000354512	0.0104118	0.0078125	16	30597528	F	ZNF785	NM_152458	TSS1500	chr16:30596487-30596900	S_Shore			NA	Promoter_Associated	NA
cg06191898	IRX5	-0.104927	Loss	0.0093575	0.0498834	0.0078125	16	54965100	F	IRX5	NM_005853	TSS200	chr16:54962422-54967805	Island		DMR	NA	Promoter_Associated	NA
cg04215511	CNTNAP4	-0.104529	Loss	0.000341173	0.004662	0.015625	16	76310816	F	CNTNAP4	NM_033401	TSS1500					TRUE		NA
cg27445072	CDH13	-0.104549	Loss	0.0029345	0.0018648	0.0078125	16	82921787	F	CDH13	NM_001257	Body					TRUE		NA
cg06525698	MIR12128	-0.134367	Loss	0.0102186	0.0649573	0.0078125	16	85242716	R				chr16:85242383-85242634	S_Shore			NA	Unclassified_Cell_type_specific	NA
cg02532923	ENSG00000256982	-0.103265	Loss	0.00426489	0.014763	0.0078125	16	89110004	F			2.5 kb downstr	chr16:89108886-89109130	S_Shore			NA		NA
cg14269223	no gene within 5 kb	-0.124804	Loss	9.92869e-05	0.0001554	0.0078125	16	89144510	F				chr16:89143844-89144511	Island			NA		NA
cg07130392	SPG7	-0.167294	Loss	0.00175635	0.00699301	0.0078125	16	89588927	R	SPG7;SPG7	NM_003119;NM_199367	Body;Body	chr16:89588816-89589058	Island			NA		NA
cg05484508	SPG7	-0.155058	Loss	0.00694069	0.0104118	0.0078125	16	89589025	R	SPG7;SPG7	NM_003119;NM_199367	Body;Body	chr16:89588816-89589058	Island			NA		NA
cg23490425	OR1D2	-0.126219	Loss	2.11215e-05	0.004662	0.0078125	17	2997739	F	OR1D2	NM_002548	TSS1500					NA		NA
cg26625897	KRT15	-0.139502	Loss	0.0111175	0.0281274	0.015625	17	39678679	R			TSS700					TRUE		NA
cg15323584	MAPT	-0.104393	Loss	0.0144571	0.0379176	0.0078125	17	44022846	F	MAPT;MAPT;MAPT;MAPT;MAPT;MAPT	NM_001123067;NM_016835;NM_016834;NM_001123066;NM_005910;NM_016841	5'UTR;5'UTR;5'UTR;5'UTR;5'UTR;5'UTR	chr17:44026527-44026738	N_Shelf			NA		NA
cg09320190	WNT3	0.100512	Gain	0.00559045	0.0104118	0.0078125	17	44847220	F	WNT3	NM_030753	Body	chr17:44847139-44847463	Island			NA	Unclassified_Cell_type_specific	NA
cg21871080	KCNJ16	-0.111235	Loss	0.000282583	0.004662	0.0078125	17	68100975	F	KCNJ16;KCNJ16;KCNJ16	NM_170741;NM_170742;NM_018658	5'UTR;TSS200;5'UTR					NA		NA
cg06061257	SDK2	0.101145	Gain	0.00807162	0.0281274	0.0078125	17	71361901	R	SDK2	NM_001144952	Body					TRUE		NA
cg00959298	LINC00469	-0.104336	Loss	0.00280058	0.00699301	0.0234375	17	71825500	R	C17orf54	NR_027146	TSS1500					NA		NA
cg21823502	ANAPC11	-0.102607	Loss	0.00836235	0.0206682	0.0078125	17	79856430	F	ANAPC11;ANAPC11;ANAPC11;ANAPC11;ANAPC11;ANAPC11;ANAPC11	NM_001002244;NM_001002245;NM_001002249;NM_001002247;NM_016476;NM_001002248;NM_001002246	Body;Body;Body;Body;Body;Body;Body	chr17:79859808-79860963	N_Shelf			NA		TRUE
cg03117976	PIEZO2	0.156864	Gain	0.00225157	0.0104118	0.0234375	18	11149435	F	FAM38B	NM_022068	TSS1500	chr18:11148307-11149936	Island	high-CpG:11139288-11139613		NA	Unclassified_Cell_type_specific	TRUE
cg24983120	ENSG00000308029	0.112488	Gain	0.00598383	0.160528	0.0390625	18	74499380	F			TSS400	chr18:74499316-74499641	Island			NA	Unclassified_Cell_type_specific	NA
cg22732101	KLF2-DT	0.110787	Gain	0.00115251	0.0104118	0.0078125	19	16394638	R				chr19:16394450-16394662	Island			TRUE	Promoter_Associated	NA
cg03091331	no gene within 5 kb	0.109052	Gain	0.0191545	0.0281274	0.0078125	19	23654227	R				chr19:23653691-23654244	Island			NA		NA
cg02372889	HSPB6	0.111809	Gain	0.000505396	0.0029526	0.0078125	19	36247523	F	HSPB6	NM_144617	Body	chr19:36246328-36247982	Island		DMR	NA		NA
cg18692382	DYRK1B	0.108032	Gain	0.0131931	0.0498834	0.0078125	19	40324898	F	DYRK1B;DYRK1B;DYRK1B	NM_006483;NM_006484;NM_004714	TSS200;TSS200;TSS200	chr19:40323907-40325005	Island			NA	Promoter_Associated	NA
cg10668363	ZNF175	-0.12242	Loss	0.0273541	0.0829837	0.0234375	19	52076691	R	ZNF175	NM_007147	Body	chr19:52074311-52074536	S_Shelf			NA		NA
cg24886257	HCCAT3	0.123899	Gain	0.0126158	0.0379176	0.0390625	19	52452447	R				chr19:52452316-52452543	Island			NA		NA
cg17695831	ENSG00000310422	-0.130931	Loss	0.0211416	0.130381	0.0078125	19	55038337	F			1st exon	chr19:55038204-55038501	Island			NA		NA
cg19273454	LILRP2	-0.129791	Loss	0.00462045	0.0104118	0.0078125	19	55219519	R	LILRP2	NR_003061	TSS200					NA		NA
cg20669049	RDH13	-0.100513	Loss	0.00454921	0.0104118	0.0078125	19	55573572	R	RDH13;RDH13;RDH13;RDH13	NM_001145971;NR_027381;NM_138412;NR_027382	Body;Body;5'UTR;Body	chr19:55574138-55574734	N_Shore			NA	Unclassified_Cell_type_specific	NA
cg26351481	NLRP8	-0.10244	Loss	0.00274015	0.0206682	0.0078125	19	56458926	R	NLRP8	NM_176811	TSS1500					NA		NA
cg15419294	NLRP5	-0.106014	Loss	0.0138095	0.234499	0.015625	19	56572945	R	NLRP5	NM_153447	3'UTR					NA		NA
cg09287295	ZNF470	-0.106153	Loss	0.00208968	0.004662	0.0078125	19	57091383	F	ZNF470	NM_001001668	3'UTR					NA		NA
cg05203206	PROKR2	-0.116866	Loss	0.00602826	0.0379176	0.0390625	20	5281174	R			last exon	chr20:5282835-5283062	N_Shore			NA		NA
cg20484832	PLCB4	-0.102866	Loss	1.12578e-05	0.0003108	0.0078125	20	9075810	F	PLCB4;PLCB4	NM_000933;NM_182797	TSS1500;TSS1500					NA		NA
cg08290845	REM1	-0.103224	Loss	0.00406131	0.00699301	0.015625	20	30065523	R	REM1	NM_014012	Body	chr20:30062969-30063281	S_Shelf			NA		NA
cg12547930	WFDC6	-0.117678	Loss	0.00698437	0.014763	0.0390625	20	44168753	R	WFDC6	NM_080827	TSS1500					NA		NA
cg05230977	KCNQ2	-0.109724	Loss	0.00198339	0.0104118	0.015625	20	62039853	F	KCNQ2;KCNQ2;KCNQ2;KCNQ2	NM_172108;NM_172106;NM_172107;NM_004518	Body;Body;Body;Body	chr20:62037929-62038677	S_Shore			NA	Unclassified_Cell_type_specific	NA
cg13782274	KCNQ2	-0.101231	Loss	0.0287503	0.0498834	0.015625	20	62097681	F	KCNQ2;KCNQ2;KCNQ2;KCNQ2;KCNQ2	NM_172108;NM_172106;NM_172107;NM_172109;NM_004518	Body;Body;Body;Body;Body	chr20:62097193-62098254	Island			NA		NA
cg22961727	KRTAP21-1	-0.113354	Loss	0.0240754	0.0649573	0.0390625	21	32128708	R	KRTAP21-1	NM_181619	TSS1500					NA		NA
Functional enrichment of the 172 IUGR affected genes analyzed in DAVID - published by Roifman et al. in 2016
GO Biological Process		Fold Enrichment	Benjamini p-value	Gene IDs
GO:0007399	nervous system development	3.96734	2.62901e-10	7021, 7101, 10265, 56131, 9201, 56138, 6687, 8320, 56139, 1583, 3195, 27319, 64919, 56136, 2674, 3236, 161357, 6096, 63976, 4137, 58158, 22865, 9353, 152330, 56143, 56142, 56141, 56140, 4745, 2259, 11023, 56146, 6531, 114798, 3785, 56147, 56144, 4978, 56145, 23314
GO:0007156	homophilic cell adhesion	14.2487	3.3284e-10	57575, 1008, 29930, 56143, 56142, 56141, 56140, 56131, 1012, 56137, 56138, 56139, 54661, 56146, 56147, 56144, 56136, 9752, 56145
GO:0048856	anatomical structure development	2.40063	1.02864e-07	7021, 60529, 1392, 8013, 9201, 8320, 286, 1583, 126206, 3195, 2674, 9149, 337977, 3236, 6096, 2904, 63976, 58158, 9353, 4745, 2259, 3953, 3785, 114798, 4978, 23314, 7101, 10265, 56131, 7473, 56138, 6687, 56139, 27319, 64919, 56136, 4015, 161357, 2550, 4137, 22865, 152330, 56143, 56142, 56141, 56140, 1012, 8912, 11023, 56146, 6531, 56147, 56144, 56145, 4142
GO:0048731	system development	2.45339	1.79063e-07	7021, 60529, 1392, 8013, 9201, 8320, 1583, 3195, 126206, 2674, 337977, 3236, 6096, 2904, 63976, 58158, 9353, 4745, 2259, 3953, 3785, 114798, 4978, 23314, 7101, 10265, 56131, 7473, 56138, 6687, 56139, 27319, 64919, 56136, 4015, 161357, 2550, 4137, 22865, 152330, 56143, 56142, 56141, 56140, 1012, 8912, 11023, 56146, 6531, 56147, 56144, 56145
GO:0016337	cell-cell adhesion	7.18565	3.30147e-07	57575, 1008, 29930, 152330, 56143, 56142, 56141, 56140, 56131, 1012, 56137, 56138, 56139, 54661, 56146, 56147, 56144, 56136, 9752, 56145
GO:0032502	developmental process	2.07529	1.62192e-06	7021, 60529, 1392, 8013, 9201, 8320, 286, 1583, 126206, 3195, 2674, 9149, 337977, 3236, 6096, 2904, 63976, 58158, 9353, 4745, 2259, 3953, 3785, 114798, 4978, 23314, 7101, 10265, 9576, 9227, 56131, 7473, 56138, 6687, 56139, 27319, 64919, 56136, 4015, 161357, 2550, 4137, 1879, 22865, 152330, 56143, 56142, 56141, 56140, 1012, 8912, 11023, 56146, 6531, 56147, 56144, 56145, 8701, 4142
GO:0022610	biological adhesion	3.99411	2.78323e-06	57575, 1008, 29930, 56131, 56137, 85445, 56138, 56139, 54661, 9752, 56136, 54549, 152330, 56143, 10020, 56142, 56141, 56140, 4745, 1012, 50624, 55966, 56146, 56147, 56144, 4978, 56145
GO:0007275	multicellular organismal development	2.11741	3.03123e-06	7021, 60529, 1392, 8013, 9201, 8320, 1583, 126206, 3195, 2674, 337977, 3236, 6096, 2904, 63976, 58158, 9353, 4745, 2259, 3953, 3785, 114798, 4978, 23314, 7101, 10265, 9227, 56131, 7473, 56138, 6687, 56139, 27319, 64919, 56136, 4015, 161357, 2550, 4137, 1879, 22865, 152330, 56143, 56142, 56141, 56140, 1012, 8912, 11023, 56146, 6531, 56147, 56144, 56145, 8701
GO:0007155	cell adhesion	3.99981	3.09766e-06	57575, 1008, 29930, 56131, 56137, 85445, 56138, 56139, 54661, 9752, 56136, 54549, 152330, 56143, 10020, 56142, 56141, 56140, 4745, 1012, 50624, 55966, 56146, 56147, 56144, 4978, 56145
GO:0032501	multicellular organismal process	1.71721	8.67831e-05	7021, 60529, 1392, 8013, 9201, 8320, 1583, 126206, 3195, 2674, 337977, 3236, 6096, 2904, 63976, 777, 58158, 9353, 4745, 273, 2259, 3953, 5590, 3785, 114798, 4978, 871, 23314, 2569, 442191, 7101, 10265, 9576, 4991, 9227, 56131, 7473, 56138, 6687, 56139, 27319, 64919, 56136, 4015, 161357, 2550, 4137, 26686, 1879, 22865, 152330, 56143, 56142, 56141, 56140, 5726, 1012, 6529, 8912, 11023, 56146, 6531,…
GO:0022008	neurogenesis	3.68812	0.000312003	161357, 7101, 6096, 4137, 63976, 10265, 58158, 22865, 9353, 152330, 9201, 11023, 27319, 3195, 114798, 4978, 64919, 3236, 23314
GO:0030182	neuron differentiation	4.26159	0.00041641	161357, 7101, 6096, 10265, 58158, 22865, 152330, 9353, 9201, 11023, 27319, 3195, 114798, 64919, 4978, 3236
GO:0048699	generation of neurons	3.75653	0.000417303	161357, 7101, 6096, 4137, 10265, 58158, 22865, 152330, 9353, 9201, 11023, 27319, 3195, 114798, 4978, 64919, 3236, 23314
GO:0009653	anatomical structure morphogenesis	2.53399	0.00160667	7101, 6096, 10265, 22865, 9353, 152330, 60529, 1012, 7473, 8013, 8912, 9201, 3953, 8320, 286, 11023, 126206, 27319, 3195, 114798, 64919, 9149, 337977, 3236, 23314, 4142
GO:0048666	neuron development	4.47373	0.00231471	7101, 6096, 58158, 10265, 152330, 9353, 22865, 9201, 11023, 114798, 4978, 64919, 3236
GO:0001654	eye development	7.07037	0.00912923	7101, 11023, 6096, 27319, 58158, 10265, 64919, 337977
GO:0007423	sensory organ development	5.09437	0.00951043	7101, 11023, 6096, 2904, 27319, 58158, 10265, 64919, 337977, 8013
GO:0007610	behavior	3.48242	0.0107609	7101, 2904, 9353, 1392, 6529, 8013, 273, 4887, 3953, 5590, 1583, 6531, 3236, 56477
GO:0043010	camera-type eye development	7.63204	0.0173522	7101, 11023, 27319, 58158, 10265, 64919, 337977
GO:0048468	cell development	2.89841	0.0200209	7101, 6096, 10265, 58158, 22865, 152330, 9353, 9576, 9201, 8320, 11023, 114798, 64919, 4978, 3236, 23314
GO:0010628	positive regulation of gene expression	3.01191	0.021582	7021, 7005, 6096, 63976, 84441, 1879, 55160, 60529, 1012, 8013, 3195, 64919, 9149, 3236, 23314
GO:0045893	positive regulation of transcription, DNA-dependent	3.17944	0.036999	7021, 7005, 6096, 84441, 63976, 3195, 64919, 55160, 9149, 60529, 3236, 23314, 8013
GO:0051254	positive regulation of RNA metabolic process	3.153	0.038046	7021, 7005, 6096, 84441, 63976, 3195, 64919, 55160, 9149, 60529, 3236, 23314, 8013
GO:0045941	positive regulation of transcription	2.89584	0.0455742	7021, 7005, 6096, 84441, 63976, 3195, 1879, 64919, 55160, 9149, 60529, 3236, 23314, 8013
GO:0000904	cell morphogenesis involved in differentiation	4.30308	0.0491016	9201, 8320, 7101, 11023, 114798, 64919, 22865, 9353, 152330
GO Cellular Component		Fold Enrichment	Benjamini p-value	Gene IDs
GO:0044459	plasma membrane part	1.90028	0.00944591	1740, 4991, 56131, 9201, 56138, 56139, 286, 10082, 56136, 5799, 8871, 2550, 2904, 4137, 3118, 777, 3136, 56143, 56142, 56141, 56140, 1012, 6529, 22821, 273, 4887, 8912, 55966, 5590, 56146, 6531, 3785, 56147, 56144, 4978, 56145, 2569, 4142
GO:0031224	intrinsic to membrane	1.46104	0.0106138	57575, 1008, 56244, 9201, 54661, 63895, 286046, 3773, 2674, 9752, 2904, 3136, 777, 57628, 64788, 4887, 50624, 150709, 3953, 3785, 114798, 4978, 285533, 2569, 442191, 1740, 140738, 29930, 4991, 9227, 56131, 85445, 56137, 6687, 56138, 56139, 10082, 56136, 9951, 5799, 206338, 161357, 2550, 54549, 26686, 3118, 22865, 152330, 266722, 56143, 56142, 56141, 64101, 56140, 5726, 1012, 6529, 22821, 8912, 37…
GO:0005887	integral to plasma membrane	2.41634	0.0107468	4991, 56131, 9201, 56138, 56139, 10082, 56136, 5799, 2904, 2550, 3136, 3118, 56143, 56142, 56141, 56140, 6529, 4887, 6531, 56146, 56147, 3785, 56144, 4978, 56145, 2569, 4142
GO:0031226	intrinsic to plasma membrane	2.46109	0.0108509	4991, 56131, 9201, 56138, 56139, 10082, 56136, 5799, 2550, 2904, 3136, 3118, 56143, 56142, 56141, 56140, 22821, 6529, 4887, 6531, 56146, 56147, 3785, 4978, 56144, 56145, 2569, 4142
GO:0044425	membrane part	1.34556	0.0310613	57575, 1008, 56244, 9201, 286, 1583, 54661, 63895, 286046, 3773, 2674, 9752, 8871, 2904, 3136, 777, 57628, 64788, 273, 4887, 50624, 150709, 3953, 5590, 3785, 114798, 4978, 285533, 2569, 55691, 442191, 1740, 140738, 29930, 4991, 56131, 9227, 85445, 56137, 6687, 56138, 56139, 10082, 56136, 9951, 5799, 206338, 161357, 2550, 4137, 54549, 26686, 3118, 22865, 152330, 56143, 266722, 56142, 56141, 64101,…
GO:0005886	plasma membrane	1.52005	0.0440794	1740, 57575, 1008, 29930, 4991, 56131, 56137, 9201, 56138, 56139, 286, 10082, 2674, 9752, 56136, 5799, 8871, 161357, 2550, 2904, 26686, 4137, 3118, 3136, 777, 9353, 152330, 56143, 56142, 56141, 56140, 1012, 6529, 22821, 273, 3856, 4887, 8912, 55966, 3953, 5590, 56146, 6531, 3785, 56147, 56144, 4978, 56145, 2569, 442191, 4142
GO Molecular Function		Fold Enrichment	Benjamini p-value	Gene IDs
GO:0005509	calcium ion binding	3.04204	0.000876548	57575, 140738, 1008, 29930, 5332, 56131, 56137, 56138, 56139, 54661, 9752, 56136, 2904, 777, 9353, 56143, 56142, 56141, 56140, 4745, 1012, 8912, 56146, 63928, 56147, 56144, 56145
Panther Pathways		Fold Enrichment	Benjamini p-value	Gene IDs
P00012	Cadherin signaling pathway	8.14097	5.85116e-10	57575, 1008, 29930, 56143, 56142, 56141, 56140, 56131, 1012, 7473, 56137, 56138, 56139, 54661, 56146, 56147, 56144, 56136, 9752, 56145
P00057	Wnt signaling pathway	4.52917	4.98986e-08	57575, 1008, 29930, 5332, 56143, 56142, 56141, 56140, 56131, 1012, 7473, 56137, 56138, 56139, 5590, 54661, 56146, 56147, 63928, 56144, 56136, 56145, 9752

## Sheet: Gordon_2012
Gordon et al. 2012		DNA methylation		Supplementary Tables:	https://genome.cshlp.org/content/22/8/1395/suppl/DC2
Table S8. Genes with the highest association with birth weight in CBMCs, HUVECs and placenta from MZ and DZ twins. Probes were ranked by adjusted p value; the top 10 lowest for each tissue/zygosity listed below. Probes with an adjusted p value (false discovery rate) of <0.1 are shaded in grey. Probes for which Sequenom EpiTyper validation was performed are highlighted in red.
CBMCs, MZ
Infinium probe ID	logFC	t	P.Value	adj.P.Val	B	Genome Build	Chr	MapInfo	TSS_Coordinate	Gene_Strand	Gene_ID	Symbol	Accession	Distance_to_TSS	CPG_ ISLAND	CPG_ ISLAND_ LOCATIONS	MIR_CPG_ISLAND	NEW gene symbol
cg23366752	3.95328	5.55181	1.29661e-05	0.268009	0.727881	36	15	76343557	76343551	+	GeneID:55466	DNAJA4	NM_018602.2	6	TRUE	15:76343418-76344791	NA
cg26136776	2.51687	4.8307	7.51294e-05	0.487412	-0.151491	36	19	12859426	12859017	-	GeneID:10661	KLF1	NM_006563.2	409	FALSE	NA	NA
cg22290566	2.01279	4.76589	8.81156e-05	0.487412	-0.234217	36	15	72892339	72892247	+	GeneID:79748	LMAN1L	NM_021819.2	92	FALSE	NA	NA
cg02921257	2.04079	4.73425	9.52511e-05	0.487412	-0.27479	36	3	39208862	39209081	-	GeneID:165904	CMYA1	NM_194293.2	219	FALSE	NA	NA	XIRP1
cg02989940	2.4974	4.52443	0.000159779	0.487412	-0.547121	36	16	31446735	31446704	+	GeneID:51327	ERAF	NM_016633.2	31	FALSE	NA	NA	AHSP
cg11653858	2.7814	4.36913	0.000234432	0.487412	-0.752025	36	17	23823416	23824791	+	GeneID:9058	SLC13A2	NM_003984.1	1375	TRUE	17:23823162-23823434	NA
cg01564343	1.89247	4.36378	0.000237544	0.487412	-0.759119	36	6	41229898	41230048	-	GeneID:340205	TREML1	NM_178174.2	150	FALSE	NA	NA
cg11692021	1.57744	4.26536	0.000302871	0.487412	-0.89034	36	12	6819733	6819636	+	GeneID:2784	GNB3	NM_002075.2	97	FALSE	NA	NA
cg03569412	2.53165	4.26305	0.000304607	0.487412	-0.893439	36	19	1544943	1543652	-	GeneID:53615	MBD3	NM_003926.5	1291	FALSE	NA	NA
cg16204289	1.64079	4.2529	0.000312331	0.487412	-0.907023	36	2	75650267	75650356	-	GeneID:84141	FLJ13391	NM_032181.1	89	FALSE	NA	NA	EVA1A
CBMCs, DZ
Infinium probe ID	logFC	t	P.Value	adj.P.Val	B	Genome Build	Chr	MapInfo	TSS_Coordinate	Gene_Strand	Gene_ID	Symbol	Accession	Distance_to_TSS	CPG_ ISLAND	CPG_ ISLAND_ LOCATIONS	MIR_CPG_ISLAND	NEW gene symbol
cg13750354	-6.24818	-9.31885	4.5326e-07	0.00936888	4.78164	36	4	48527852	48527862	+	GeneID:54940	OCIAD1	NM_017830.1	10	TRUE	4:48527471-48528451	NA
cg07469792	4.96567	8.44299	1.36117e-06	0.0140677	4.13733	36	12	26003388	26003229	+	GeneID:11228	RASSF8	NM_007211.2	159	TRUE	12:26002295-26004030	NA
cg23807559	2.49821	7.94841	2.62804e-06	0.0181072	3.72923	36	17	68700812	68700778	+	GeneID:9382	COG1	NM_018714.1	34	TRUE	17:68699635-68701287	NA
cg20166532	-2.83148	-7.12644	8.36549e-06	0.0375659	2.97144	36	1	101475370	101475164	+	GeneID:1901	EDG1	NM_001400.2	206	TRUE	1:101474307-101475454	NA	S1PR1	sphingosine-1-phosphate receptor 1
cg13501117	-3.31512	-7.06992	9.08706e-06	0.0375659	2.91542	36	1	3556437	3556497	-	GeneID:49856	WDR8	NM_017818.2	60	TRUE	1:3556133-3556765	NA	WRAP73
cg16192916	-2.99151	-6.6106	1.80785e-05	0.0622805	2.44048	36	2	54051298	54051354	-	GeneID:23198	PSME4	NM_014614.1	56	TRUE	2:54050578-54052146	NA
cg09419670	-3.77302	-6.22346	3.30007e-05	0.0974463	2.01191	36	9	122645487	122645027	-	GeneID:5711	PSMD5	NM_005047.2	460	TRUE	9:122644694-122645875	NA
cg00400263	3.01032	6.10405	3.98971e-05	0.103084	1.87434	36	20	57947596	57948951	+	GeneID:63939	C20orf177	NM_022106.1	1355	TRUE	20:57947345-57949206	NA	FAM217B
cg24329794	3.9187	5.88147	5.71303e-05	0.125379	1.61102	36	4	71923748	71924461	-	GeneID:2926	GRSF1	NM_002092.2	713	TRUE	4:71923386-71925400	NA
cg10488141	2.74581	5.78866	6.64924e-05	0.125379	1.49855	36	10	104254004	104253754	+	GeneID:51684	SUFU	NM_016169.2	250	TRUE	10:104253553-104254615	NA
HUVECs, MZ
Infinium probe ID	logFC	t	P.Value	adj.P.Val	B	Genome Build	Chr	MapInfo	TSS_Coordinate	Gene_Strand	Gene_ID	Symbol	Accession	Distance_to_TSS	CPG_ ISLAND	CPG_ ISLAND_ LOCATIONS	MIR_CPG_ISLAND	NEW gene symbol
cg02813863	2.47387	6.38756	3.65828e-06	0.0707987	-4.074	36	12	12829554	12829882	+	GeneID:81575	APOLD1	NM_030817.1	328	FALSE	NA	NA
cg26196700	-1.8361	-4.7609	0.000129858	0.999366	-4.19166	36	15	43102722	43102644	+	GeneID:6652	SORD	NM_003104.3	78	TRUE	15:43101629-43102911	NA
cg11546621	1.5543	4.61485	0.000181155	0.999366	-4.20472	36	9	138991982	138991777	+	GeneID:5730	PTGDS	NM_000954.5	205	TRUE	9:138991972-138993454	NA
cg26244225	1.70077	4.36437	0.000321533	0.999366	-4.22816	36	12	12829349	12829882	+	GeneID:81575	APOLD1	NM_030817.1	533	FALSE	NA	NA
cg01366419	-1.29814	-4.32567	0.000351423	0.999366	-4.2319	36	7	70235027	70235725	+	GeneID:64409	WBSCR17	NM_022479.1	698	TRUE	7:70233977-70236507	NA	GALNT17
cg10673984	-1.9388	-4.1898	0.000480315	0.999366	-4.24527	36	17	56032626	56032336	+	GeneID:8493	PPM1D	NM_003620.2	290	TRUE	17:56031692-56033252	NA
cg03962522	1.60594	4.14032	0.000538262	0.999366	-4.25023	36	22	30769254	30769259	+	GeneID:6523	SLC5A1	NM_000343.1	5	TRUE	22:30769023-30769564	NA
cg00303548	1.30285	4.11743	0.000567388	0.999366	-4.25254	36	13	95540414	95541100	+	GeneID:266722	HS6ST3	XM_926275.1	686	TRUE	13:95540017-95542206	NA
cg12888961	-1.41501	-3.94958	0.000835136	0.999366	-4.26983	36	12	95318351	95318354	-	GeneID:5128	PCTK2	NM_002595.2	3	TRUE	12:95317135-95318797	NA	CDK17
cg08832227	-1.81462	-3.93914	0.000855458	0.999366	-4.27092	36	12	4890954	4890806	+	GeneID:3736	KCNA1	NM_000217.1	148	TRUE	12:4888590-4891600	NA
HUVECs, DZ
Infinium probe ID	logFC	t	P.Value	adj.P.Val	B	Genome Build	Chr	MapInfo	TSS_Coordinate	Gene_Strand	Gene_ID	Symbol	Accession	Distance_to_TSS	CPG_ ISLAND	CPG_ ISLAND_ LOCATIONS	MIR_CPG_ISLAND	previously used symbol
cg00766729	-4.41116	-7.37792	1.38633e-05	0.137429	1.57122	36	19	60827948	60827753	-	GeneID:147808	ZNF784	NM_203374.1	195	TRUE	19:60827316-60828354	NA	LOC147808
cg01962826	3.33288	6.96574	2.35499e-05	0.137429	1.30719	36	6	34208945	34209421	-	GeneID:2914	GRM4	NM_000841.1	476	TRUE	6:34208803-34209092	NA
cg18320336	-3.9372	-6.81511	2.87314e-05	0.137429	1.20476	36	7	89621784	89621625	+	GeneID:26872	STEAP1	NM_012449.2	159	TRUE	7:89620784-89622168	NA
cg04007936	2.95604	6.63025	3.68181e-05	0.137429	1.0745	36	16	8861518	8860694	-	GeneID:23589	CARHSP1	NM_014316.1	824	FALSE	NA	NA
cg22238923	-5.73521	-6.53353	4.19932e-05	0.137429	1.00428	36	2	74635095	74635368	+	GeneID:1796	DOK1	NM_001381.2	273	TRUE	2:74634262-74636287	NA
cg20909686	-4.03727	-6.52291	4.26069e-05	0.137429	0.996484	36	11	65310618	65311105	+	GeneID:5017	OVOL1	NM_004561.2	487	TRUE	11:65310159-65312334	11:65310159-65312334
cg02196730	-3.5006	-5.89994	0.0001025	0.283384	0.507233	36	15	77975832	77976398	-	GeneID:10588	MTHFS	NM_006441.1	566	TRUE	15:77975766-77976918	NA
cg20803370	-3.81134	-5.63421	0.00015149	0.366474	0.278542	36	1	159402786	159402818	+	GeneID:5498	PPOX	NM_000309.2	32	TRUE	1:159402295-159403660	NA
cg15437432	3.24733	5.48428	0.000189675	0.407865	0.143963	36	5	176951592	176951819	+	GeneID:54732	TMED9	NM_017510.3	227	TRUE	5:176951496-176952320	NA
cg08256260	-4.02096	-5.36232	0.00022827	0.438161	0.0314678	36	16	29845247	29845046	-	GeneID:253980	KCTD13	NM_178863.2	201	TRUE	16:29844365-29845728	NA
Placenta, MZ
Infinium probe ID	logFC	t	P.Value	adj.P.Val	B	Genome Build	Chr	MapInfo	TSS_Coordinate	Gene_Strand	Gene_ID	Symbol	Accession	Distance_to_TSS	CPG_ ISLAND	CPG_ ISLAND_ LOCATIONS	MIR_CPG_ISLAND
cg17554194	-6.19275	-7.42737	1.28593e-05	0.338894	-3.47811	36	6	31432951	31432914	-	GeneID:3106	HLA-B	NM_005514.5	37	TRUE	6:31431774-31433237	NA
cg23508052	-5.46225	-6.48497	4.44038e-05	0.562225	-3.54601	36	10	102096801	102096762	+	GeneID:6319	SCD	NM_005063.4	39	TRUE	10:102096020-102097861	NA
cg15869642	4.29922	6.22242	6.40008e-05	0.562225	-3.56883	36	16	47883610	47884029	-	GeneID:869	CBLN1	NM_004352.1	419	FALSE	NA	NA
cg14614211	-4.57333	-6.01486	8.60112e-05	0.566685	-3.5883	36	10	28074253	28074753	-	GeneID:283078	IRXL1	NM_173576.1	500	TRUE	10:28069904-28075974	NA
cg23337754	-7.69798	-5.72377	0.000131498	0.681947	-3.61792	36	15	76419914	76419750	+	GeneID:1381	CRABP1	NM_004378.1	164	TRUE	15:76419520-76421296	NA
cg23442323	-4.00351	-5.38594	0.000218459	0.681947	-3.65607	36	6	74462910	74462548	+	GeneID:135228	CD109	NM_133493.1	362	TRUE	6:74462134-74462966	NA
cg26976437	3.22896	5.35598	0.000228696	0.681947	-3.65966	36	8	143778646	143778533	+	GeneID:54742	LY6K	NM_017527.2	113	TRUE	8:143778074-143779717	NA
cg12259537	-4.59588	-5.33731	0.00023533	0.681947	-3.66192	36	19	63206506	63206526	-	GeneID:80095	ZNF606	NM_025027.3	20	TRUE	19:63205137-63206903	NA
cg24134767	2.83269	5.26657	0.000262385	0.681947	-3.67061	36	11	113350848	113351120	+	GeneID:3359	HTR3A	NM_000869.2	272	FALSE	NA	NA
cg14601284	-2.87788	-5.26523	0.000262927	0.681947	-3.67077	36	17	34561804	34561298	-	GeneID:57125	PLXDC1	NM_020405.3	506	FALSE	NA	NA
Placenta, DZ
Infinium probe ID	logFC	t	P.Value	adj.P.Val	B	Genome Build	Chr	MapInfo	TSS_Coordinate	Gene_Strand	Gene_ID	Symbol	Accession	Distance_to_TSS	CPG_ ISLAND	CPG_ ISLAND_ LOCATIONS	MIR_CPG_ISLAND
cg04189838	4.08182	8.05487	3.56806e-05	0.733719	-3.38834	36	10	96513337	96512453	+	GeneID:1557	CYP2C19	NM_000769.1	884	FALSE	NA	NA
cg10430690	-4.16472	-7.18118	8.24123e-05	0.733719	-3.43345	36	3	125296286	125296275	+	GeneID:8997	KALRN	NM_007064.2	11	TRUE	3:125296013-125296327	NA
cg02764897	3.0383	6.42933	0.000180566	0.733719	-3.48407	36	21	30690182	30690213	+	GeneID:140258	KRTAP13-1	NM_181599.1	31	FALSE	NA	NA
cg10918419	6.07918	6.39665	0.000187104	0.733719	-3.48658	36	8	143805264	143805690	+	GeneID:51337	C8orf55	NM_016647.1	426	TRUE	8:143804749-143806445	NA
cg06324671	2.91631	6.37859	0.000190827	0.733719	-3.48797	36	21	30855382	30855479	-	GeneID:337974	KRTAP19-7	NM_181614.1	97	FALSE	NA	NA
cg13757640	2.62509	6.23938	0.000222426	0.733719	-3.49906	36	22	43527552	43527102	+	GeneID:23779	ARHGAP8	NM_181335.2	450	TRUE	22:43526353-43527697	NA
cg12924408	-6.24145	-6.13809	0.00024903	0.733719	-3.50747	36	22	35501971	35502060	-	GeneID:11020	RABL4	NM_006860.2	89	TRUE	22:35501557-35502955	NA
cg26610808	2.39969	6.09872	0.0002603	0.733719	-3.51082	36	10	102036675	102036429	-	GeneID:282991	BLOC1S2	NM_173809.2	246	TRUE	10:102035809-102036800	NA
cg08088390	2.87977	6.05571	0.000273256	0.733719	-3.51453	36	20	16170	16351	+	GeneID:245938	DEFB125	NM_153325.2	181	FALSE	NA	NA
cg11530960	-5.27502	-5.95705	0.000305731	0.733719	-3.52327	36	9	1042239	1041614	+	GeneID:10655	DMRT2	NM_006557.3	625	TRUE	9:1041412-1043248	NA

## Sheet: Gordon_2011
Gordon et al. 2011		Gene expression data			Supplementary Tables:	https://www.tandfonline.com/doi/suppl/10.4161/epi.6.5.15072
Table S6. Significantly differentially expressed genes associated with birthweight in HUVECs									Table S8. Significantly differentially expressed genes associated with birthweight in CBMCs, in the dichorionic twins
ID	Gene	logFC	AveExpr	t	P.Value	adj.P.Val	B		ID	Gene	logFC	AveExpr	t	P.Value	adj.P.Val	B
ILMN_1797735	C1orf21	-2.19378	8.59103	-8.23231	3.15782e-07	0.00508094	6.03744		ILMN_1726359	NECAP1	7.76801	10.8473	9.98469	1.3e-06	0.0184656	4.96725
ILMN_1915908	uc004cic.2	-1.40541	10.5284	-7.54402	9.97367e-07	0.00802382	5.16446		ILMN_1752591	LEPROTL1	8.02649	10.2193	9.42916	2.21e-06	0.0184656	4.59583
ILMN_1720235	ADSSL1	-2.02548	9.36475	-6.52404	6.155e-06	0.0203092	3.72368		ILMN_1660436	HSPA1B	-7.97049	9.55844	-9.25083	2.64e-06	0.0184656	4.46987
ILMN_1743275	SH3MD4	-1.07477	8.22323	-6.68849	4.54621e-06	0.0203092	3.96819		ILMN_1782419	GNG11	-7.94661	11.544	-9.24267	2.66e-06	0.0184656	4.46402
ILMN_1763837	ANPEP	-1.88676	9.01101	-6.33039	8.83558e-06	0.0203092	3.42967		ILMN_1709571	BPTF	7.82729	9.07301	8.75067	4.41e-06	0.0244528	4.09793
ILMN_1811330	FAM134B	-1.15389	8.32612	-6.41635	7.52085e-06	0.0203092	3.56099		ILMN_1664826	FBXO33	7.50247	11.2795	8.43239	6.18e-06	0.0285729	3.84611
ILMN_1889436		-0.884837	8.04829	-6.36252	8.31835e-06	0.0203092	3.47889		ILMN_1722662	RAD23B	6.56482	9.75727	8.10943	8.8e-06	0.0320346	3.57781
ILMN_1725746	KIAA1394	-0.916862	7.24227	-6.10201	1.36226e-05	0.0273984	3.07448		ILMN_2401779	FAM102A	6.92914	10.9043	8.00699	9.87e-06	0.0320346	3.48992
ILMN_1812067	RER1	0.592832	8.52685	5.96608	1.76856e-05	0.031618	2.85878		ILMN_1796830	UBE2L3	7.68516	10.3791	7.96035	1.04e-05	0.0320346	3.44945
ILMN_1723846	FAM119B	0.756169	9.0823	5.81955	2.34974e-05	0.0343702	2.62271		ILMN_1655864	LOC653853	6.3128	8.68583	7.7962	1.25e-05	0.0347316	3.30469
ILMN_1784737	EDG6	-1.06425	8.77114	-5.82232	2.33711e-05	0.0343702	2.6272		ILMN_1809437	RHBDD2	6.41892	10.7939	7.35199	2.1e-05	0.03792	2.89433
ILMN_1721818	CLDN10	1.52294	7.41919	5.66419	3.18569e-05	0.0384465	2.36841		ILMN_1689734	IL1RN	-8.3087	8.9964	-7.34736	2.12e-05	0.03792	2.88992
ILMN_1752591	LEPROTL1	-1.32021	10.0946	-5.64402	3.31483e-05	0.0384465	2.33511		ILMN_1663090	SON	6.64514	10.8295	7.24947	2.38e-05	0.03792	2.79563
ILMN_1804444	PDIA2	-0.628581	6.63518	-5.60445	3.5842e-05	0.0384465	2.26956		ILMN_1688971	NOL11	5.34255	10.2641	7.19801	2.53e-05	0.03792	2.7455
ILMN_1812297	CYP26B1	-2.53079	7.48023	-5.62563	3.43732e-05	0.0384465	2.30468		ILMN_1772286	OCIAD2	5.78138	10.274	7.18874	2.56e-05	0.03792	2.73644
ILMN_1843198	AK026966	-1.9975	9.74954	-5.49201	4.48003e-05	0.0450523	2.08189		ILMN_1659122	KLF10	-6.13871	9.52332	-7.16018	2.65e-05	0.03792	2.7084
ILMN_1699265	TNFRSF10B	-1.41787	10.1721	-5.42993	5.07074e-05	0.047993	1.9774		ILMN_1671509	CCL3	-5.78369	12.3073	-7.12276	2.77e-05	0.03792	2.6715
ILMN_1705390	KLHL22	0.678379	9.55213	5.32755	6.22625e-05	0.0500902	1.80373		ILMN_1660359	LOC654126	8.09533	9.57763	7.10326	2.84e-05	0.03792	2.65219
ILMN_1781532	LYK5	0.589455	9.71036	5.34208	6.04697e-05	0.0500902	1.82848		ILMN_1753885	YTHDF1	5.67587	9.79546	7.04843	3.04e-05	0.03792	2.59757
ILMN_1889155		-1.12073	6.86977	-5.34228	6.04461e-05	0.0500902	1.82881		ILMN_1730084	COMT	-5.19021	10.9376	-7.04747	3.04e-05	0.03792	2.59661
ILMN_1667692	PTGIS	-1.11871	12.2526	-5.05721	0.000107719	0.0670867	1.3373		ILMN_1769637	RNMT	6.71948	10.0349	6.95447	3.41e-05	0.03792	2.50292
ILMN_1694007	ADRB3	-0.974716	6.84627	-5.12817	9.32055e-05	0.0670867	1.4608		ILMN_1723043	NAPSB	-5.08121	9.31005	-6.92909	3.52e-05	0.03792	2.47712
ILMN_1711807	LPHN3	-1.18953	7.00325	-5.07876	0.00010308	0.0670867	1.37489		ILMN_1767281	PPBP	-6.27536	10.3107	-6.90249	3.64e-05	0.03792	2.44998
ILMN_1729117	COL5A2	1.03114	11.552	5.03563	0.000112576	0.0670867	1.29961		ILMN_1800855	PPTC7	5.23972	10.5851	6.82384	4.01e-05	0.03792	2.36907
ILMN_1763404	LOC653226	0.846987	11.2183	5.13756	9.1442e-05	0.0670867	1.47709		ILMN_1728197	CLDN5	-5.59082	8.41671	-6.81749	4.05e-05	0.03792	2.36251
ILMN_1784749	GAS6	-0.901437	12.7051	-5.04436	0.000110584	0.0670867	1.31487		ILMN_1714108	TP53INP1	8.38643	9.54821	6.78316	4.23e-05	0.03792	2.32686
ILMN_1802905	PIAS4	0.69778	9.38305	5.10348	9.80126e-05	0.0670867	1.41791		ILMN_1775192	BCLAF1	5.42556	11.4619	6.69948	4.7e-05	0.03792	2.2392
ILMN_1653028	COL4A1	2.66842	10.7191	4.91811	0.000143279	0.0738398	1.09312		ILMN_2214197	TP53INP1	7.04266	8.49468	6.6489	5.01e-05	0.03792	2.18568
ILMN_1665290	LOC643995	-0.580134	6.84234	-4.95	0.000134185	0.0738398	1.14933		ILMN_2079803	LSM14A	4.95039	12.1618	6.63552	5.1e-05	0.03792	2.17146
ILMN_1708275	PTGS1	-0.742684	13.3598	-4.90615	0.000146854	0.0738398	1.07199		ILMN_2080751	ADNP2	7.40631	9.7168	6.6341	5.11e-05	0.03792	2.16995
ILMN_1743701	SLCO4A1	-1.59945	8.34973	-4.93687	0.000137856	0.0738398	1.1262		ILMN_1729318	TOR1AIP1	5.85948	10.6553	6.62825	5.14e-05	0.03792	2.16371
ILMN_1863509	uc003hcu.1	-1.47636	7.28677	-4.94319	0.000136075	0.0738398	1.13734		ILMN_2101832	LAPTM4B	-5.82467	9.28723	-6.6242	5.17e-05	0.03792	2.1594
ILMN_1849784		-0.933832	7.43426	-4.8876	0.000152575	0.0743916	1.03919		ILMN_1762103	WDR48	5.25608	10.6008	6.62244	5.18e-05	0.03792	2.15752
ILMN_1662888	PDLIM4	-0.970103	7.78142	-4.8199	0.000175473	0.0806675	0.919075		ILMN_1755909	C20orf11	6.1333	10.9095	6.61198	5.25e-05	0.03792	2.14636
ILMN_1722056	ATP7B	-0.74238	8.17129	-4.82328	0.00017425	0.0806675	0.925087		ILMN_1784203	ACRBP	-7.16921	10.2143	-6.59722	5.35e-05	0.03792	2.13058
ILMN_1775708	SLC2A3	-2.21229	11.8748	-4.789	0.000187064	0.0836073	0.864059		ILMN_1712936	C21orf66	4.81642	8.62234	6.58655	5.43e-05	0.03792	2.11915
ILMN_1819304	DDX5	-0.489032	6.82553	-4.74981	0.000202904	0.0882358	0.794089		ILMN_1757408	ZNF256	5.03646	8.77569	6.54254	5.74e-05	0.03792	2.07181
ILMN_1684368	MST150	-0.95405	7.25751	-4.73365	0.000209826	0.0888448	0.765191		ILMN_1765578	TIPARP	5.51598	11.9448	6.53281	5.82e-05	0.03792	2.06131
ILMN_1739608	CP	-2.22662	7.27705	-4.7125	0.000219256	0.0904572	0.727305		ILMN_1805658	LTV1	4.94479	9.73531	6.53143	5.83e-05	0.03792	2.05981
ILMN_1726852	CPOX	-1.02707	10.3503	-4.69156	0.000229019	0.092123	0.689741		ILMN_2236800	SON	6.33976	10.4215	6.51638	5.94e-05	0.03792	2.04353
ILMN_1668996	C1QBP	0.76418	10.6459	4.67923	0.000234975	0.0922134	0.667596		ILMN_1792689	HIST1H2AC	-6.76909	10.4665	-6.51598	5.94e-05	0.03792	2.04309
									ILMN_1745112	FAM102A	6.05142	9.78874	6.51506	5.95e-05	0.03792	2.0421
									ILMN_1705985	PIGA	5.54017	10.4462	6.50736	6.01e-05	0.03792	2.03376
									ILMN_2411897	KLF10	-6.31576	9.76462	-6.4593	6.4e-05	0.03792	1.98143
									ILMN_2062112	ZC3H15	4.9441	9.60687	6.44824	6.49e-05	0.03792	1.96934
									ILMN_1747355	CCL3L1	-6.0456	11.6174	-6.44033	6.56e-05	0.03792	1.96068
									ILMN_1666269	CTSZ	-4.80077	10.1808	-6.43688	6.59e-05	0.03792	1.95689
									ILMN_1655191	CASZ1	5.554	9.4475	6.42871	6.66e-05	0.03792	1.94794
									ILMN_1692177	TSC22D1	-8.13488	9.12573	-6.41266	6.8e-05	0.03792	1.9303
									ILMN_1710326	CLDND1	4.90982	10.3677	6.40857	6.84e-05	0.03792	1.9258
									ILMN_1788887	LOC338799	4.80653	8.29544	6.34696	7.41e-05	0.039827	1.85767
									ILMN_1734991	PPM1B	5.86259	9.63384	6.34132	7.47e-05	0.039827	1.8514
									ILMN_1775501	IL1B	-10.2586	12.7224	-6.30261	7.86e-05	0.0400154	1.80824
									ILMN_1705928	SNRNP200	5.08733	8.6684	6.29481	7.94e-05	0.0400154	1.79952
									ILMN_1801156	RLF	5.43589	8.72143	6.28993	7.99e-05	0.0400154	1.79405
									ILMN_1682449	ZNF518B	4.88662	9.317	6.28165	8.08e-05	0.0400154	1.78477
									ILMN_1693352	MRPL20	-5.51018	9.7655	-6.25083	8.42e-05	0.0404818	1.75012
									ILMN_1744239	FEM1B	6.12473	8.84991	6.24648	8.47e-05	0.0404818	1.74523
									ILMN_1680196	LAPTM4B	-5.29364	9.49286	-6.22019	8.77e-05	0.0410421	1.71553
									ILMN_2218856	CCL3L3	-7.27813	11.3385	-6.21071	8.88e-05	0.0410421	1.70479
									ILMN_1716276	CCL4L2	-5.11944	11.5657	-6.17135	9.36e-05	0.041619	1.66006
									ILMN_2372200	ZNF586	4.66127	10.3178	6.16892	9.39e-05	0.041619	1.65728
									ILMN_1672120	KRT73	5.10765	9.3076	6.1638	9.45e-05	0.041619	1.65144
									ILMN_1658989	MEX3B	-5.17654	8.20308	-6.14013	9.76e-05	0.0416337	1.62438
									ILMN_1812970	RWDD1	7.31602	8.61524	6.12337	9.98e-05	0.0416337	1.60517
									ILMN_1709634	CMBL	-4.72014	7.84932	-6.10327	0.000102558	0.0416337	1.58206
									ILMN_1762080	JMY	6.13094	9.26173	6.08984	0.000104433	0.0416337	1.56659
									ILMN_2406410	RHBDD2	6.71926	10.6195	6.08301	0.000105402	0.0416337	1.5587
									ILMN_1762275	CSE1L	5.07746	8.71168	6.0641	0.000108133	0.0416337	1.53683
									ILMN_1806165	HSPA6	-6.4267	9.4653	-6.05079	0.0001101	0.0416337	1.52142
									ILMN_2069945	RY1	5.80327	9.64733	6.05074	0.000110108	0.0416337	1.52135
									ILMN_1749362	CD28	5.16711	8.80242	6.04382	0.000111146	0.0416337	1.51332
									ILMN_1792323	HDC	-4.55481	7.94993	-6.0397	0.00011177	0.0416337	1.50853
									ILMN_1776435	GPRIN3	5.49733	8.55137	6.02645	0.000113799	0.0416337	1.49313
									ILMN_1787919	PARVB	-5.38109	9.95365	-6.01171	0.000116104	0.0416337	1.47594
									ILMN_1664010	ELF1	4.9612	11.754	6.0074	0.000116786	0.0416337	1.47092
									ILMN_1752927	KIAA1600	6.20565	9.09386	5.99355	0.000119011	0.0416337	1.45474
									ILMN_1697227	USP36	5.38503	10.6583	5.99178	0.000119299	0.0416337	1.45266
									ILMN_2244547	ETNK1	5.07086	8.73558	5.98845	0.000119843	0.0416337	1.44877
									ILMN_1736015	PHF17	6.05263	9.95734	5.98691	0.000120094	0.0416337	1.44696
									ILMN_2380566	SIAH1	6.36383	9.69837	5.9732	0.000122364	0.0418967	1.4309
									ILMN_1691559	ELF2	4.72051	10.413	5.9545	0.000125533	0.0424577	1.40893
									ILMN_1666733	IL8	-7.16719	13.7569	-5.93956	0.000128129	0.0428137	1.39133
									ILMN_1784608	CLEC2B	5.34415	9.90193	5.92658	0.000130432	0.0430644	1.37601
									ILMN_1695079	ZNF101	4.75164	8.77098	5.90795	0.000133814	0.0434381	1.35398
									ILMN_1742431	AY358241	4.54264	9.63148	5.89839	0.000135585	0.0434381	1.34266
									ILMN_1692223	LCN2	-4.7516	9.02639	-5.88485	0.000138138	0.0434381	1.32658
									ILMN_1671516	CIR	5.15975	8.58871	5.87448	0.000140128	0.0434381	1.31425
									ILMN_1707631	MED10	5.26893	11.2834	5.86442	0.000142088	0.0434381	1.30227
									ILMN_2374249	DYRK2	5.26588	10.5912	5.86348	0.000142272	0.0434381	1.30115
									ILMN_1699071	C21orf7	-6.93109	10.3977	-5.86218	0.000142528	0.0434381	1.2996
									ILMN_1715991	SDPR	-6.38761	11.0838	-5.84599	0.000145755	0.0439388	1.28027
									ILMN_2295318	RGPD5	4.76637	8.06964	5.81679	0.000151773	0.0448471	1.24532
									ILMN_1695461	PTPRA	4.42091	8.59185	5.8157	0.000152002	0.0448471	1.24401
									ILMN_1715635	ATP6V0E1	-4.57858	10.9145	-5.8055	0.000154172	0.0449753	1.23176
									ILMN_1680347	ZNF317	4.44743	9.70691	5.79849	0.00015568	0.0449753	1.22333
									ILMN_2152429	C12orf76	-5.09415	9.68812	-5.78142	0.000159423	0.0451771	1.20277
									ILMN_1733356	PREI3	5.73324	9.98471	5.77638	0.000160547	0.0451771	1.19669
									ILMN_1715702	MAPK1IP1L	5.50146	10.5257	5.76964	0.000162063	0.0451771	1.18855
									ILMN_1793651	UBE2N	6.45716	10.0017	5.76151	0.00016391	0.0451771	1.17873
									ILMN_1749368	HIST1H3H	-6.38134	9.50023	-5.75884	0.000164523	0.0451771	1.17549
									ILMN_1745103	CLEC1B	-7.30963	10.53	-5.74141	0.000168577	0.0458363	1.15439
									ILMN_1683204	GMEB2	4.3934	10.2771	5.73441	0.000170237	0.0458385	1.14588
									ILMN_2366212	CD79B	-4.52109	12.4528	-5.70598	0.000177156	0.0472427	1.1113
									ILMN_1718924	ETFA	-4.39162	10.8874	-5.68232	0.000183142	0.0481758	1.08242
									ILMN_1766528	SLC25A36	4.75589	9.49678	5.6785	0.000184129	0.0481758	1.07775
									ILMN_1690454	C3orf54	-5.0436	8.57041	-5.64704	0.000192476	0.049889	1.03917
									ILMN_2285996	KIAA0101	-4.6424	9.03285	-5.63069	0.000196974	0.0505007	1.01904
									ILMN_1773245	CCL3L1	-6.01598	9.5631	-5.62185	0.000199451	0.0505007	1.00815
									ILMN_2093674	GMFB	6.01765	9.65645	5.61337	0.00020186	0.0505007	0.997685
									ILMN_2073732	CBLL1	4.57533	10.4397	5.60784	0.000203446	0.0505007	0.990857
									ILMN_1675387	LIMS1	-6.39937	9.63808	-5.60613	0.00020394	0.0505007	0.988742
									ILMN_1666739	RBM15	4.3781	10.1348	5.57123	0.000214301	0.0517645	0.945488
									ILMN_1799601	UHRF1BP1L	5.34851	8.76524	5.56369	0.000216611	0.0517645	0.936118
									ILMN_1755910	LOC648366	-4.15496	8.86318	-5.55437	0.000219505	0.0517645	0.924521
									ILMN_1665945	ACBD3	4.1167	9.02701	5.5508	0.000220622	0.0517645	0.920083
									ILMN_2091920	PTCRA	-6.82649	9.20808	-5.55016	0.000220823	0.0517645	0.919287
									ILMN_1651496	HIST1H2BD	-4.66518	9.15208	-5.54883	0.000221244	0.0517645	0.917624
									ILMN_1733176	LIMS1	-5.42266	9.85652	-5.54609	0.000222109	0.0517645	0.914209
									ILMN_1676448	WDFY1	4.95579	10.4534	5.53534	0.000225542	0.0519301	0.900797
									ILMN_1660357	AK125651	4.7288	9.40478	5.53217	0.000226564	0.0519301	0.896839
									ILMN_1798706	EBI2	-5.22366	13.0398	-5.52014	0.000230492	0.0519748	0.881798
									ILMN_1784333	KIAA0256	4.75424	9.42355	5.52009	0.000230508	0.0519748	0.881739
									ILMN_1720708	CSNK1D	4.76176	10.6473	5.51323	0.000232778	0.0520634	0.873159
									ILMN_2179837	BANF1	-4.40741	11.4415	-5.50127	0.000236798	0.0525389	0.858163
									ILMN_1690783	TREML1	-6.42371	8.84082	-5.47714	0.000245131	0.0535992	0.827853
									ILMN_1857915	LOC401397	-4.36535	9.74512	-5.47626	0.000245442	0.0535992	0.82674
									ILMN_1736863	TMEM140	-6.72808	9.94902	-5.45521	0.00025298	0.0536056	0.800207
									ILMN_2089073	ATP9A	-4.54251	9.08527	-5.4523	0.000254041	0.0536056	0.796534
									ILMN_1748904	WTAP	5.12196	8.63361	5.45065	0.000254644	0.0536056	0.794452
									ILMN_1743204	DUSP8	5.96922	9.54673	5.44965	0.000255011	0.0536056	0.793189
									ILMN_1738579	VHL	4.14681	11.6653	5.44642	0.000256201	0.0536056	0.7891
									ILMN_1679045	SBDS	4.3524	8.95015	5.44158	0.000257994	0.0536056	0.782978
									ILMN_2334587	HNRNPC	4.19935	10.7633	5.4387	0.000259064	0.0536056	0.779345
									ILMN_1703955	FBXO32	4.42639	9.34092	5.43371	0.000260934	0.0536056	0.773026
									ILMN_1676946	AP3M2	4.9394	9.38007	5.41838	0.000266769	0.0544012	0.753598
									ILMN_1683044	PPP1R2	7.1251	10.8805	5.39568	0.000275668	0.0556878	0.724745
									ILMN_1703330	FEM1C	4.50756	10.0915	5.38653	0.00027934	0.0556878	0.713103
									ILMN_1782129	ZBED4	4.12015	8.73854	5.38302	0.000280767	0.0556878	0.708619
									ILMN_2214355	RAB30	4.94213	8.92217	5.38064	0.000281735	0.0556878	0.705592
									ILMN_1705686	NRGN	-6.15452	10.9655	-5.37726	0.000283118	0.0556878	0.701282
									ILMN_1694671	ZFAND2A	5.78416	11.0228	5.36543	0.000288018	0.0560034	0.686174
									ILMN_1688423	FCER1A	-8.22291	10.0188	-5.36366	0.00028876	0.0560034	0.683906
									ILMN_2358277	RSRC2	4.1226	9.99544	5.3385	0.000299512	0.0576852	0.651693
									ILMN_1681591	PTPN1	4.76077	11.1315	5.33084	0.000302871	0.0579298	0.641862
									ILMN_1689528	ZNF136	4.46261	8.76998	5.32327	0.000306228	0.0580432	0.632138
									ILMN_1717163	F13A1	-6.46412	9.78273	-5.3201	0.000307649	0.0580432	0.628055
									ILMN_1678671	KLHL24	4.72291	8.66338	5.31409	0.000310354	0.0581578	0.620333
									ILMN_2221014	BAG4	4.22943	7.88006	5.30814	0.000313061	0.0582713	0.61267
									ILMN_1657697	SAR1A	4.0209	8.52971	5.30009	0.000316764	0.0585675	0.602289
									ILMN_2324998	NGDN	5.52174	10.443	5.28595	0.000323375	0.0590804	0.584048
									ILMN_1742866	F2R	-4.63095	8.19177	-5.27836	0.000326989	0.0590804	0.574229
									ILMN_1718936	LST1	-4.26801	11.35	-5.27717	0.000327558	0.0590804	0.572694
									ILMN_1744059	DCTN6	5.43978	9.68043	5.27612	0.000328058	0.0590804	0.571345
									ILMN_1773228	DLST	4.16687	9.77868	5.26976	0.000331131	0.0592211	0.563107
									ILMN_1666727	ZNF586	4.43323	10.62	5.2558	0.000337976	0.0592211	0.545017
									ILMN_2309446	RBBP6	4.26623	10.5395	5.25343	0.000339155	0.0592211	0.541937
									ILMN_1737988	PRNP	3.88622	11.9664	5.24796	0.000341886	0.0592211	0.534844
									ILMN_2359627	BCL2L11	4.9175	9.07024	5.24506	0.000343345	0.0592211	0.531078
									ILMN_1793770	DNAJB6	-4.43203	10.0799	-5.24195	0.000344917	0.0592211	0.527037
									ILMN_2072541	RAB11FIP2	5.72511	9.4425	5.23668	0.000347596	0.0592211	0.520191
									ILMN_1741204	KLHDC2	4.0176	9.87408	5.23494	0.000348489	0.0592211	0.517921
									ILMN_1811258	RELB	3.91367	8.80509	5.22935	0.000351363	0.0592211	0.510649
									ILMN_2115434	RAB32	-5.55267	10.4932	-5.22836	0.000351877	0.0592211	0.509356
									ILMN_1743290	GP9	-6.84691	11.8204	-5.22749	0.000352329	0.0592211	0.508221
									ILMN_1704305	NIP7	4.323	9.71855	5.21999	0.000356235	0.059517	0.498459
									ILMN_2376455	CSF2RA	-4.53407	8.62022	-5.20501	0.000364185	0.0604808	0.478911
									ILMN_2105573	CCL3L3	-6.38129	13.1758	-5.19835	0.000367778	0.0607139	0.470212
									ILMN_2338323	CDC25B	3.937	11.8725	5.19256	0.000370933	0.0607455	0.462641
									ILMN_1810289	FER1L3	-3.85559	8.18922	-5.18998	0.000372349	0.0607455	0.459263
									ILMN_1729453	TSPAN9	-5.62753	9.53107	-5.17041	0.000383275	0.0617965	0.433617
									ILMN_2078264	C3orf38	4.31048	9.37987	5.1665	0.000385496	0.0617965	0.428492
									ILMN_1726783	RNASEH1	5.42833	10.3552	5.16334	0.000387304	0.0617965	0.424341
									ILMN_1867213		5.14608	7.79182	5.16264	0.000387704	0.0617965	0.423424
									ILMN_1787567	TSC22D1	-5.80704	10.3668	-5.14272	0.000399319	0.0632247	0.397222
									ILMN_1710427	VPS37B	4.77458	10.3973	5.13951	0.000401224	0.0632247	0.392996
									ILMN_1651278	SNIP1	4.8092	9.23142	5.12207	0.000411748	0.0645165	0.369997
									ILMN_1763365	FAM103A1	4.05141	9.07918	5.10575	0.00042186	0.0657295	0.348432
									ILMN_1717793	C19orf33	-3.80684	8.32037	-5.09864	0.000426355	0.0660588	0.339008
									ILMN_1808590	GUCY1A3	-3.97103	8.50918	-5.08294	0.000436448	0.067247	0.318193
									ILMN_2112599	C16orf80	5.66939	10.091	5.05704	0.000453661	0.0695128	0.28376
									ILMN_1738992	MNDA	-7.79732	9.44605	-5.0498	0.0004586	0.0696686	0.274115
									ILMN_2338197	LINS1	3.86445	8.37576	5.04819	0.000459701	0.0696686	0.271977
									ILMN_1776640	MPL	-6.91946	10.2799	-5.03963	0.000465635	0.0700424	0.260551
									ILMN_2286870	CSNK1D	4.56167	8.98209	5.03307	0.000470228	0.0700424	0.251802
									ILMN_1725169	INTS12	3.71625	10.3711	5.03144	0.000471381	0.0700424	0.249618
									ILMN_1710571	PAPD5	4.45369	10.4378	5.03018	0.000472269	0.0700424	0.24794
									ILMN_1704335	FXR1	4.25533	8.69195	5.0175	0.000481338	0.0707779	0.230981
									ILMN_1762764	SH3BGRL2	-5.64287	9.64595	-5.01286	0.000484708	0.0707779	0.224758
									ILMN_1679838	WBP5	-4.50959	8.4014	-5.00877	0.000487694	0.0707779	0.21928
									ILMN_1793616	RNF38	4.50826	10.7486	5.00587	0.000489823	0.0707779	0.215394
									ILMN_1705685	MEIS1	-3.72514	8.26055	-5.00292	0.000491998	0.0707779	0.211442
									ILMN_1685985	LOC649150	4.33311	8.27351	5.00219	0.000492541	0.0707779	0.210457
									ILMN_1795856	ELF2	4.38675	8.72051	4.99516	0.000497775	0.0708826	0.201024
									ILMN_2355033	KIAA1147	3.75278	10.9264	4.99435	0.000498381	0.0708826	0.199937
									ILMN_1684771	PGRMC1	-5.33111	11.1928	-4.99081	0.000501043	0.070889	0.195183
									ILMN_1695432	TPST2	-4.30162	10.5812	-4.98441	0.000505888	0.070889	0.186592
									ILMN_1736806	PAG1	4.21037	9.13919	4.98414	0.000506095	0.070889	0.186227
									ILMN_1703074	CPD	5.08615	9.08548	4.97867	0.000510279	0.0711159	0.178876
									ILMN_1713189	C12orf41	4.32543	11.7088	4.9734	0.000514354	0.0711792	0.171771
									ILMN_1724686	CLDN1	4.31288	8.03292	4.97145	0.000515866	0.0711792	0.16915
									ILMN_1675797	EPDR1	-3.99149	8.27172	-4.96133	0.000523796	0.0719156	0.155521
									ILMN_1695711	FAM105A	3.63198	8.00299	4.95763	0.000526729	0.0719621	0.150531
									ILMN_1774087	CCL28	4.20072	7.94563	4.95212	0.000531132	0.0722079	0.143092
									ILMN_1778917	CDK7	3.74464	8.98604	4.92959	0.000549533	0.0743451	0.11264
									ILMN_1744147	CEBPZ	3.88518	10.6083	4.91148	0.000564823	0.0750946	0.0880859
									ILMN_1673605	PRSSL1	-5.10187	8.80566	-4.90966	0.000566381	0.0750946	0.0856206
									ILMN_1689059	ZNF329	4.70892	9.05208	4.90925	0.000566732	0.0750946	0.0850665
									ILMN_2376108	PSMB9	-4.19165	10.5405	-4.90785	0.000567939	0.0750946	0.0831612
									ILMN_1711383	STK4	6.10857	12.1838	4.90707	0.000568612	0.0750946	0.0821025
									ILMN_1755643	MGAT4A	3.96814	10.6638	4.89874	0.000575846	0.0755116	0.0707846
									ILMN_1706859	C22orf32	4.0858	9.36702	4.89717	0.000577214	0.0755116	0.0686593
									ILMN_1758915	PDCD2	4.24819	9.94131	4.88208	0.000590603	0.0768445	0.0481233
									ILMN_1716195	HIST1H2BG	-3.89416	9.45655	-4.87948	0.000592945	0.0768445	0.0445774
									ILMN_1778177	ZNF207	4.58989	11.988	4.87447	0.000597475	0.0770715	0.0377582
									ILMN_1716488	PACS1	4.02984	9.34713	4.86533	0.000605844	0.0774585	0.0252919
									ILMN_2202637	CRY1	4.06666	8.21388	4.8651	0.000606061	0.0774585	0.0249714
									ILMN_1666757	AK131350	4.48067	8.80166	4.85677	0.000613795	0.0780871	0.0136039
									ILMN_1654543	MED6	4.74567	10.6156	4.85336	0.000616993	0.0781356	0.00894396
									ILMN_1759075	TNFRSF13B	-4.0104	8.31054	-4.85037	0.000619815	0.0781361	0.00485302
									ILMN_1734742	ARHGDIA	4.11334	10.7423	4.84394	0.000625927	0.0784362	-0.00394714
									ILMN_2331658	C3orf17	3.60131	8.11277	4.84193	0.000627851	0.0784362	-0.00670093
									ILMN_1711470	UBE2T	-3.5684	8.103	-4.83685	0.000632735	0.0786918	-0.0136515
									ILMN_1797895	FFAR2	-4.30815	8.27377	-4.81971	0.00064952	0.0803004	-0.0371466
									ILMN_2163796	RABGGTB	3.80766	8.8578	4.81776	0.00065146	0.0803004	-0.0398235
									ILMN_1774973	SNORD21	4.2063	9.28353	4.80078	0.000668615	0.0817797	-0.063162
									ILMN_1734895	SFT2D1	-3.84473	10.5175	-4.80006	0.000669358	0.0817797	-0.0641596
									ILMN_1791827	LOC731878	5.29118	10.9764	4.79706	0.000672443	0.0817962	-0.0682895
									ILMN_1764228	DAB2	-4.48038	9.06853	-4.78427	0.000685756	0.0821196	-0.0859027
									ILMN_1782069	TRAK1	4.1359	9.40695	4.7812	0.000688998	0.0821196	-0.0901409
									ILMN_1769575	JAM3	-3.97739	8.91623	-4.78043	0.000689805	0.0821196	-0.0911928
									ILMN_1711894	MYB	-4.79709	9.67803	-4.78001	0.000690253	0.0821196	-0.0917754
									ILMN_2361695	BAG5	4.20061	10.0726	4.77248	0.000698278	0.0821196	-0.102166
									ILMN_1806040	TYMS	-4.06787	8.84692	-4.77073	0.000700164	0.0821196	-0.104591
									ILMN_1702526	C17orf48	3.93056	9.44227	4.77005	0.000700889	0.0821196	-0.105521
									ILMN_1715179	SNRPA1	4.23529	11.5683	4.76891	0.000702126	0.0821196	-0.107106
									ILMN_1813344	C20orf7	4.35175	8.85648	4.76871	0.000702341	0.0821196	-0.107381
									ILMN_2146761	FABP5	-4.73555	9.32874	-4.76651	0.000704711	0.0821196	-0.11041
									ILMN_1795429	VCL	-5.26002	12.5697	-4.75393	0.000718483	0.0833741	-0.127814
									ILMN_1662686	USPL1	4.63003	8.92781	4.75117	0.000721538	0.0833797	-0.13163
									ILMN_1711627	SIAH1	5.79301	11.2103	4.7466	0.00072663	0.0836197	-0.137956
									ILMN_1654875	CLC	-6.74184	7.87063	-4.74204	0.00073175	0.0836801	-0.144274
									ILMN_1682404	SETMAR	3.79954	9.35205	4.74077	0.000733189	0.0836801	-0.146041
									ILMN_1826531	LOC552889	4.0733	10.5767	4.73271	0.000742349	0.0839141	-0.157214
									ILMN_2098743	THEM2	-3.70125	8.59782	-4.7318	0.000743392	0.0839141	-0.158478
									ILMN_1719599	SYTL4	-4.51227	8.37726	-4.73099	0.000744316	0.0839141	-0.159596
									ILMN_1683817	UBE2Q2	3.62267	9.24004	4.72251	0.000754119	0.0844762	-0.171373
									ILMN_1710017	CD79B	-4.57509	10.977	-4.72141	0.000755394	0.0844762	-0.172895
									ILMN_2352563	CLDND1	4.14281	10.3228	4.7175	0.000759972	0.0846468	-0.178334
									ILMN_1673138	ZBTB33	4.84664	9.77564	4.70544	0.000774262	0.0846628	-0.195111
									ILMN_2313926	CDC42SE2	4.2368	10.0406	4.70352	0.000776558	0.0846628	-0.197778
									ILMN_1683670	SLC10A2	3.65367	7.77939	4.70199	0.000778398	0.0846628	-0.19991
									ILMN_2079655	KLRB1	3.77547	12.7457	4.70013	0.000780644	0.0846628	-0.202506
									ILMN_2175465	C15orf15	3.63677	12.6308	4.69945	0.000781464	0.0846628	-0.203451
									ILMN_1877068	AK092218	3.64285	8.42196	4.69928	0.000781673	0.0846628	-0.203692
									ILMN_2180352	DIP2B	4.29932	9.87334	4.69881	0.000782237	0.0846628	-0.204342
									ILMN_1674661	CIRBP	4.09128	13.0175	4.69634	0.000785229	0.0846628	-0.207781
									ILMN_1752478	DHRS3	3.50114	10.1711	4.69325	0.000789	0.0846628	-0.212097
									ILMN_1803941	TBC1D15	4.44047	10.8301	4.6919	0.000790642	0.0846628	-0.213971
									ILMN_1703006	MTCH1	3.90653	12.7955	4.68825	0.000795127	0.0848156	-0.219069
									ILMN_1768662	UCK2	-3.59873	8.30655	-4.68477	0.00079942	0.0849468	-0.223922
									ILMN_1756590	SYS1	4.13353	9.45429	4.67238	0.000814914	0.0859469	-0.241226
									ILMN_1776216	TMEM32	3.84615	11.239	4.67229	0.00081503	0.0859469	-0.241354
									ILMN_1679209	HSPA9	4.09877	10.8496	4.65876	0.000832313	0.087437	-0.260276
									ILMN_1753111	NAMPT	-5.12802	10.2855	-4.65535	0.000836725	0.0875688	-0.265045
									ILMN_1679268	PELI1	8.76158	10.541	4.64957	0.000844271	0.0876482	-0.273144
									ILMN_2077680	CLDND2	-4.26299	9.37773	-4.64617	0.000848741	0.0876482	-0.277908
									ILMN_1740351	KIAA0174	3.98892	11.8628	4.64345	0.000852334	0.0876482	-0.281719
									ILMN_2090004	AQP10	-4.04361	8.37395	-4.64163	0.000854748	0.0876482	-0.284272
									ILMN_2069224	PVALB	-4.30423	8.54885	-4.63978	0.000857213	0.0876482	-0.286871
									ILMN_1693009	FGL2	-4.82915	10.3317	-4.63531	0.00086319	0.0876482	-0.293141
									ILMN_2085760	ARPC1B	-5.04637	11.1802	-4.63067	0.000869448	0.0876482	-0.299661
									ILMN_2374865	ATF3	-3.7869	10.1712	-4.62995	0.000870419	0.0876482	-0.300669
									ILMN_2061405	NUP54	4.16677	9.0153	4.62753	0.000873711	0.0876482	-0.304077
									ILMN_1778104	ACADM	-3.67866	8.92484	-4.62546	0.00087653	0.0876482	-0.306985
									ILMN_1805998	C18orf21	3.71957	9.0164	4.62279	0.000880179	0.0876482	-0.310736
									ILMN_2379560	CDC14B	-3.88343	8.13718	-4.62213	0.000881085	0.0876482	-0.311665
									ILMN_2364376	ILK	-3.89286	11.6159	-4.62176	0.000881588	0.0876482	-0.31218
									ILMN_1808707	FSCN1	-5.07959	9.24196	-4.62166	0.000881728	0.0876482	-0.312324
									ILMN_2393712	CTTN	-4.97187	8.87538	-4.61636	0.00088904	0.0880594	-0.319781
									ILMN_1674024	IKZF5	6.50978	9.04539	4.60855	0.000899929	0.0886711	-0.330775
									ILMN_1813314	HIST1H2BK	-4.58322	10.4828	-4.60735	0.00090161	0.0886711	-0.332461
									ILMN_1710284	HES1	-3.4229	7.95784	-4.60124	0.000910249	0.0892044	-0.341075
									ILMN_2217935	RFC1	3.69637	8.9527	4.59757	0.000915465	0.0893997	-0.346237
									ILMN_2384536	PECI	-3.65088	8.55793	-4.59515	0.00091894	0.0894241	-0.349661
									ILMN_1668027	LOC727762	5.59192	8.81061	4.59276	0.000922367	0.0894438	-0.353024
									ILMN_1796180	CRY2	3.89615	8.47061	4.58904	0.000927746	0.0896462	-0.358279
									ILMN_1795927	PSPC1	3.36796	8.58001	4.58685	0.000930919	0.0896462	-0.361365
									ILMN_1759729	NDUFA8	-4.556	10.7268	-4.58252	0.000937238	0.0896877	-0.367479
									ILMN_1777721	MAPRE1	3.52784	12.039	4.58105	0.000939401	0.0896877	-0.369563
									ILMN_1733377	FASTKD5	6.0883	10.1189	4.57993	0.000941051	0.0896877	-0.371149
									ILMN_1696485	HNRNPAB	-4.24016	9.14988	-4.57193	0.000952892	0.0905051	-0.382453
									ILMN_1789627	SEPT5	-5.26165	13.5705	-4.5686	0.000957871	0.0906676	-0.387166
									ILMN_1693242	ZNF342	-6.32112	9.00236	-4.55833	0.000973389	0.0918231	-0.4017
									ILMN_1693428	TNNC2	-3.81833	8.38212	-4.55392	0.000980143	0.0919126	-0.407953
									ILMN_1746686	POLR1C	3.59529	9.68782	4.55338	0.000980967	0.0919126	-0.408714
									ILMN_1734198	RNGTT	3.59275	9.41936	4.54951	0.00098694	0.0919394	-0.414205
									ILMN_2310968	RUFY1	-3.6526	9.17617	-4.54583	0.000992645	0.0919394	-0.41942
									ILMN_1660786	HIPK1	4.44655	8.08633	4.54499	0.000993952	0.0919394	-0.420611
									ILMN_1729417	GNE	3.79586	8.60567	4.54201	0.000998605	0.0919394	-0.424837
									ILMN_1906110		3.79288	8.32831	4.53961	0.00100237	0.0919394	-0.428242
									ILMN_1662795	CA2	-7.05643	10.3031	-4.53954	0.00100249	0.0919394	-0.42835
									ILMN_2101278	RGS18	-7.33107	11.1098	-4.53829	0.00100446	0.0919394	-0.430126
									ILMN_1779147	ENC1	6.08124	9.85844	4.53081	0.00101632	0.0923007	-0.440753
									ILMN_2405915	MRPS11	-3.49899	9.31197	-4.52562	0.00102464	0.0923007	-0.448129
									ILMN_1768814	KLHL6	-3.99225	8.55669	-4.52423	0.00102687	0.0923007	-0.4501
									ILMN_1654552	MRPS31	-3.51087	10.0865	-4.5231	0.0010287	0.0923007	-0.45171
									ILMN_2101920	HNRPH1	3.35412	9.94717	4.52277	0.00102923	0.0923007	-0.452178
									ILMN_2395969	PRDX3	-4.12087	9.77802	-4.52213	0.00103027	0.0923007	-0.453096
									ILMN_1774375	LOC284422	-5.11397	8.67276	-4.52124	0.0010317	0.0923007	-0.45435
									ILMN_1764186	LOC146517	4.45478	9.89983	4.51639	0.0010396	0.092492	-0.461255
									ILMN_1691572	TST	-5.50905	10.4448	-4.51448	0.00104273	0.092492	-0.463976
									ILMN_1695246	KLHDC8B	-3.51537	8.41682	-4.5138	0.00104385	0.092492	-0.464945
									ILMN_1781479	SUV39H1	3.66976	9.07693	4.50937	0.00105114	0.0925507	-0.471253
									ILMN_1797519	DLK1	-5.6545	9.43552	-4.50935	0.00105118	0.0925507	-0.471288
									ILMN_1741003	ANXA5	-4.62506	11.0383	-4.50151	0.00106423	0.0934027	-0.482458
									ILMN_1685140	PRRC1	4.23351	8.32038	4.49873	0.00106889	0.0935162	-0.486421
									ILMN_1668374	ITGB5	-5.85812	9.39849	-4.49479	0.00107555	0.0938027	-0.492046
									ILMN_1753607	PNO1	3.58015	8.2776	4.49103	0.00108194	0.0940646	-0.497416
									ILMN_2194649	TADA1L	4.47119	8.22109	4.4859	0.00109071	0.0943916	-0.504729
									ILMN_1717180	MTMR6	3.8069	8.11607	4.48317	0.00109542	0.0943916	-0.508634
									ILMN_1751956	MGST3	-4.17375	10.7282	-4.47925	0.00110221	0.0943916	-0.514234
									ILMN_2193706	HRK	4.14749	8.68953	4.47725	0.0011057	0.0943916	-0.5171
									ILMN_1782167	RPL32	3.54555	8.93422	4.47709	0.00110597	0.0943916	-0.517324
									ILMN_1678766	DYNLT1	6.2516	10.8208	4.477	0.00110612	0.0943916	-0.517449
									ILMN_1679071	MTX3	4.3352	8.95151	4.46802	0.00112192	0.0953255	-0.530299
									ILMN_1786065	UHRF1	-3.87079	8.50892	-4.46688	0.00112394	0.0953255	-0.531936
									ILMN_1656420	MGC3020	4.08916	9.36551	4.45417	0.00114673	0.0966682	-0.550141
									ILMN_2326953	LAT2	-3.31855	9.7964	-4.45417	0.00114675	0.0966682	-0.550149
									ILMN_1795893	C1orf119	4.30819	10.3282	4.45188	0.00115089	0.0967238	-0.553423
									ILMN_1681296	ICAM4	-3.69637	8.2414	-4.44571	0.00116218	0.0973303	-0.562273
									ILMN_1702065	MFSD5	3.29551	9.23796	4.44411	0.00116513	0.0973303	-0.564575
									ILMN_1663618	STAT3	3.70018	9.47584	4.43629	0.00117963	0.098109	-0.575799
									ILMN_1684385	COPB2	-3.61327	9.29041	-4.43343	0.00118499	0.098109	-0.579914
									ILMN_1709237	EPHX2	3.37815	8.88682	4.43173	0.00118819	0.098109	-0.582358
									ILMN_1732080	SUMO1P3	3.75818	8.44721	4.43151	0.0011886	0.098109	-0.582671
									ILMN_1797318	HSPA14	3.32357	9.56456	4.42647	0.00119813	0.0986022	-0.589919
									ILMN_1781638	HDDC3	-3.48236	9.07615	-4.42164	0.00120733	0.0990551	-0.596862
									ILMN_2259119	PRMT2	3.76496	8.52594	4.41956	0.00121133	0.0990551	-0.599861
									ILMN_1763516	SPINK2	-5.80837	9.0303	-4.41798	0.00121435	0.0990551	-0.602123
									ILMN_1781454	RAE1	4.29425	10.7483	4.41173	0.00122645	0.0997491	-0.611128
									ILMN_1738675	PTPN6	-4.76992	11.442	-4.40965	0.00123051	0.0997863	-0.614125

## Sheet: Souren_2013
Souren et al. 2013		doi: 10.1186/gb-2013-14-5-r44.				Supplementary Tables:	https://genomebiology.biomedcentral.com/articles/10.1186/gb-2013-14-5-r44#Sec27
No significant association. However, 45 CpG sites were significantly differentially methylated between the heavy and light co-twins
SALIVA		CpG Number	mean β-value difference	P-value	Chromosomal position	Gene name	Gene region	Relation to CpG island	other genes at similar distance
	45 CpG sites:	cg16826055	0.06	0.00003	7	LINC01449	50 kb far		ENSG00000300309
gene names in grey were		cg02409150	-0.06	0.00003	16	PHKG2	Body	S_Shelf
fetched later using		cg12170649	-0.06	0.00006	12	APPL2	Body
https://genome.ucsc.edu/		cg26404226	-0.05	0.00006	10	STAMBPL1
		cg18699337	-0.07	0.00009	17	KANSL1	Body
		cg05518778	-0.08	0.00031	7	PDIA4		S_Shelf	RNU6-650P
		cg07574216	-0.08	0.00043	3	TIPARP	5'UTR, TSS1500	S_Shore
		cg21234955	-0.07	0.00043	9	AOPEP	Body		ENSG00000224764	old annotation: C9orf3
		cg12149795	-0.05	0.00043	21	DIP2A	Body	S_Shelf
		cg14696311	-0.07	0.00058	13	RASA3	Body	S_Shelf
		cg09683440	0.06	0.00058	16	HSBP1	downstr
		cg02350090	-0.06	0.00058	5	ENSG00000248994		S_Shore
		cg14123607	0.07	0.00076	9	APBA1	5'UTR
		cg05680237	0.06	0.00101	6	H2AC11		N_Shelf	H2BC11
		cg13071869	-0.06	0.00101	3	BOC	5'UTR
		cg03839714	-0.07	0.00131	10	ZNF438			LINC02664
		cg22979546	-0.05	0.00131	15	HERC2	Body
		cg15049370	-0.07	0.00168	5	PPARGC1B	Body
		cg04416414	0.07	0.00168	19	ADGRL1	3'UTR	N_Shore	old gene name:	LPHN1
		cg10984962	-0.07	0.00168	2	AGAP1	Body
		cg14868128	-0.06	0.00168	6	CASC15
		cg08846459	-0.06	0.00168	5	ENSG00000300986
		cg15487251	-0.05	0.00168	3	IGF2BP2	TSS1500	S_Shore
		cg25064052	-0.05	0.00168	4	KLHL2	Body
		cg21450228	-0.05	0.00214	3	ENSG00000307811	10 kb far
		cg10773972	-0.07	0.00269	15	ABHD17C	Body		old gene name:	FAM108C1
		cg20438460	-0.05	0.00269	2	ENSG00000302160	20 kb far
		cg15940337	-0.05	0.00269	8	MROH5	Body	S_Shelf	old gene name:	FLJ43860
		cg08561071	0.06	0.00336	19	CYP2F1	Body	N_Shelf
		cg10156499	-0.05	0.00336	11	LINC02762		S_Shore
		cg02832477	-0.06	0.00418	2	GLI2		S_Shelf
		cg13181022	0.05	0.00418	12	CPM	3'UTR
		cg00587523	0.06	0.00516	17	SKAP1	3'UTR
		cg24994002	0.06	0.00516	5	TRIO	25 kb far
		cg04416247	-0.05	0.00516	3	CADM2	Body
		cg24049629	0.07	0.00763	3	RASSF1	TSS1500, Body	N_Shore
		cg25828093	0.07	0.00763	8	ENSG00000303348
		cg22768222	0.06	0.00763	6	RUNX2	Body	N_Shelf
		cg12394706	0.06	0.00763	8	VPS13B-DT	Body	S_Shore
		cg10362113	0.06	0.00763	14	PAPOLA	Body
		cg20540235	-0.08	0.00919	8	TMEM64	Body		LINC00534
		cg13035743	0.06	0.00919	6	PRRT1	1st Exon, 5'UTR	S_Shore
		cg26544458	-0.06	0.00919	12	CORO1C	Body
		cg12222588	0.05	0.00919	18	CELF4	3'UTR	Island
		cg07965300	0.05	0.00919	12	RAB5B	5'UTR	Island

## Sheet: Casey_2016
Casey et al. 2016		No significant association. However, there are some CpG sites with DNA methylation discordance that may be associated with discordance in birth weight
doi: 10.1002/hbm.23503.		SALIVA
	Annotated probes	Probe/CpG-site	chromosome	symbol(s)	island_position	t	p	2nd closest gene		broader gene list
		cg06313433	3	FLNB	Island	-5.414	2.3829e-06
		cg11967457	1	LEFTY2	S_Shore	-4.6472	2.885e-05
		cg18755581	1	TATDN3	S_Shore	-4.3127	8.9458e-05
		cg09608383	15	FAM189A1 - ENTREP2	S_Shelf	4.2842	9.8948e-05
		cg17570939	22	BCR	Island	-4.254	0.00010885
		cg13513411	19	DPP9	N_Shore	4.2221	0.00012058
		cg14458783	17	ABR	Island	-4.2128	0.00012401
		cg07690455	5	CAST	N_Shore	-4.1759	0.00013895
		cg06793484	7	FAM20C	Island	4.1744	0.00013994
		cg07670722	7	RELN		4.1551	0.00014859
		cg08485899	7	LOC407835	N_Shore	-4.0639	0.0001975	ENSG00000293295
		cg05359518	15	TCF12		-4.0493	0.00020679
		cg09690321	3	PARP14	S_Shelf	3.9754	0.00025951
		cg25597833	11	KDM2A	S_Shore	-3.9183	0.00030914
		cg12229403	6	ZBTB12	N_Shore	3.9109	0.00031636
		cg22128645	1	FAM69A - DIPK1A	N_Shore	3.8906	0.00033664
		cg18361975	5	EFNA5		-3.884	0.00034371
		cg22464865	19	LGI4	S_Shelf	3.8787	0.00034903
		cg18148021	14	PELI2		3.8552	0.00037659
		cg25770135	5	COL23A1		-3.8278	0.00040736
		cg12208381	19	CSNK1G2	Island	-3.826	0.00040973
		cg12561169	4	FRAS1		-3.8202	0.00041721
		cg23064481	6	TRIM15		-3.7965	0.00044867
		cg14055835	19	FCAR		3.7757	0.00047729
		cg16796354	3	ILDR1		-3.7408	0.00052994
		cg01182620	16	NOXO1	S_Shore	3.717	0.00056939
		cg06125576	13	SPRY2	Island	-3.7123	0.00057815
		cg14703024	11	MTMR2		-3.6696	0.00065634
		cg17112155	20	HCK	Island	-3.6654	0.00066585
		cg17612569	21	GABPA	Island	3.6617	0.00067182
		cg25588348	14	TTLL5		-3.6579	0.0006807
		cg25678231	1	ETV3L		-3.6482	0.00070123
		cg15811668	14	MEG8		-3.6092	0.00078976
		cg27023597	17	MIR21		3.6092	0.00078976
		cg16272030	7	TTC26 - IFT56		-3.6036	0.00080164
		cg22774379	19	OAZ1	Island	3.5864	0.00084547
		cg10591077	7	SCRN1	S_Shore	-3.581	0.00085819
		cg12184450	17	ACACA		3.5764	0.00087135
		cg00410370	2	SP9	Island	-3.5741	0.00087654
		cg11456896	13	WASF3		3.5589	0.00091578
		cg17167832	1	SELP		3.5584	0.0009184
		cg17083494	7	DLX5	S_Shore	-3.5464	0.00095009
		cg20013533	7	AHCYL2	S_Shore	3.5449	0.00095292
		cg14355482	21	NCAM2	S_Shelf	3.5354	0.00098234
		cg15384717	1	PRPF3	Island	3.5312	0.00099372
		cg14878009	2	PPP1R7		-3.5296	0.00099641
Previously unannotated probes		Probe/CpG-site	Chromosome	Gene		t	P-value	2nd closest gene
		cg18790856	2	ENSG00000298040	downstr of lncRNA	-5.014	1,14 E - 005
		cg17316316	5	OR2V1	20 kb downstr	-4.978	1,27 E - 005
		cg03408785	3	CCDC14	4 kb upstr	-4.0585	0.00024941
		cg08615699	4	ENSG00000250971	at TSS of lncRNA	-4.0474	0.00025688
		cg15142335	1	HYI	15 kb upstr	-3.9488	0.00034867	SZT2	15 kb downs.
		cg25412017	5	FAM153B	6 kb downstr	-3.9431	0.00035545	ENSG00000290935	10 kb downs.
		cg12995004	5	LINC02111	5 kb upstr	3.919	0.00038061
		cg13011749	7	ENSG00000287860	in the lncRNA	-3.9127	0.000388
		cg25092473	3	GRK7	in exon	-3.9083	0.00039356
		cg12757676	2	LINC01104	22 kb upstr	3.8394	0.0004843	AFF3	28 kb upstr
		cg01072057	2	ENSG00000237087	at TSS of lncRNA	-3.8104	0.00052845
		cg13468898	7	ENSG00000240093	in the lncRNA	3.8071	0.00053283	FAM20C	8 kb upstr
		cg25224315	10	STK32C	1 kb downstr	-3.6928	0.00074852	DPYSL4	1-2 kb downstr
		cg27466104	17	SEC14L1	in the / upstr of gene	-3.6899	0.00075485
		cg17926756	3	LINC02017	in the lncRNA	3.6744	0.00079145
		cg00553610	4	RASGEF1B	in the / upstr of gene	-3.6711	0.00079819
		cg14313275	2	ATL2	10 kb upstr	-3.6009	0.00097618
		cg03906304	10	LINC02935	in / up lncRNA	-3.6014	0.00097618	TCF7L2	52 kb upstr

## Sheet: Danish Twins
150 MZ pairs from the Danish Twin Registry					data available:	GSE61496	https://www.ncbi.nlm.nih.gov/geo/query/acc.cgi?acc=GSE61496
Tan et al, 2014	doi: 10.1186/1471-2164-15-1062.			whole blood from 150 pairs of adult identical twins discordant for birth-weight
		CpG-site	Chr	gene	Description	FDRs	P-value
		cg05275595	19	CD177	1st exon	cg05275595 had the lowest p value of 2.18e-07 (β = -0.84, FDR 0.09). The site is located in the first exon of the CD177 gene on chromosome 19.
		cg26856578	13	LINC00331	1st exon	0.014	3.42e-08	3 CpG sites significant for age-dependent intra-pair differential methylation
		cg15122603	5	ENSG00000290601	1st intron	0.0256	1.25e-07
		cg16636641	18	ZCCHC2	1st exon	0.0258	2.05e-07
		cg03813964	2	NCOA1	5 kb upstream	The lowest p value of 2.73e-07 for sex-dependent effects was achieved by cg03813964 on chromosome 2 with FDR = 0.11 (β = -0.052)
Chen et al, 2016	doi: 10.1111/ahg.12146.									gene symbols
Qualit. Discord.	genetic location: start	end	# of CpG	Chromosome	Gene(s)	FRD	Value	P-value		LINC01387
chr18:6414958-6415087	6414958	6415087	5	18	LINC01387;L3MBTL4	0.626	0.271	0.00279		L3MBTL4
chr19:23945659-23946205	23945659	23946205	7	19	RPSA2	0.626	0.163	0.00496		RPSA2
chr10:128593624-128594144	128593624	128594144	7	10	DOCK1	0.626	0.157	0.00555		DOCK1
chr11:30038615-30038685	30038615	30038685	6	11	KCNA4	0.626	0.180	0.00582		KCNA4
chr12:44152662-44153217	44152662	44153217	8	12	IRAK4	0.626	–0.130	0.00651		IRAK4
chr5:16179633-16180062	16179633	16180062	7	5	MARCHF11	0.626	0.141	0.0077		MARCHF11
chr20:11871311-11871743	11871311	11871743	8	20	BTBD3	0.626	0.159	0.00838		BTBD3
Quant. Discord.										CRYZ
chr1:75198211-75199117	75198211	75199117	10	1	CRYZ;TYW3	0.128	0.855	0.00018		TYW3
chr4:103940711-103940950	103940711	103940950	7	4	SLC9B1	0.729	0.807	0.00242		SLC9B1
chr19:47777586-47777641	47777586	47777641	4	19	INAFM1	0.729	1.178	0.00448		INAFM1
chr14:105886072-105886413	105886072	105886413	4	14	MTA1	0.729	–1.121	0.00525		MTA1
chr15:83776271-83776446	83776271	83776446	5	15	TM6SF1	0.729	1.059	0.00635		TM6SF1
chr2:107502615-107502801	107502615	107502801	6	2	ST6GAL2	0.729	–0.838	0.00653		ST6GAL2
chr22:19929205-19929557	19929205	19929557	6	22	COMT;TXNRD2	0.729	0.659	0.0078		COMT
chr15:63481580-63481868	63481580	63481868	3	15	RAB8B	0.729	–1.300	0.00817		TXNRD2
										RAB8B

## Sheet: UK
Menni et al., 2013		No significant association, but results showed a significant correlation between 1) difference in the levels of C-glyTrp (adjusted for confounders) and the difference in the weight at birth between MZ twins highly discordant for BW,
		and 2) DNA methylation levels at 3CpG-sites (cg12757143, cg20367961, cg25999867) and levels of C-glyTrp
		Probe	Chr	Position	Gene	NEW symbol	P-value	P-value
		cg12757143	9	140473704	WDR85	DPH7	2.9 × 10−8	2.9 × 10−8
		cg20367961	1	41950237	EDN2		4.7 × 10−2	4.7 × 10−2
		cg25999867	11	134145940	GLB1L3		3.0 × 10−2	3.0 × 10−2
Tsai et al. 2015	BLOOD
doi: 10.1017/thg.2015.76.		Probe	Gene	NEW symbol
association with birth weight		cg12562232	IGF1R
		cg23091737	IGF1R
		cg12049992	FAM38B	PIEZO2
		cg12508856	KIF13B
		cg12391576	HLA-DPA1
		cg26313699	OR1G1
intra-pair methylation differences
		cg24296900	TUBA1C
